# Supplementary material for: Experiencing fear during the pandemic: validation of the fear of COVID-19 scale in Polish
Source: PeerJ. 2021 Apr 26;9:e11263. doi: 10.7717/peerj.11263 (PMC8083179; doi:10.7717/peerj.11263)
Supplement: Supplemental Information 1 [file peerj-09-11263-s001.xlsx]

## Sheet: Data_Sample_1
ID1	Sex	Age	Education	Employment	Marital status	Health_situation	Vulnerability	Preventive1	Preventive2	Preventive3	Preventive4	fear1	fear2	fear3	fear4	fear5	fear6	fear7
1	1	55	3	1	1	1	65	4	4	4	4	3	3	1	2	2	1	1
2	1	48	3	1	2	2	20	4	4	4	4	2	2	1	2	2	1	1
3	1	24	2	2	2	2	30	5	5	5	5	5	5	2	5	5	2	2
4	1	21	1	2	2	2	25	4	3	4	2	1	3	1	1	3	1	1
5	1	23	1	1	2	2	35	4	3	4	4	3	3	3	2	4	2	2
6	1	19	1	2	1	2	50	5	4	5	5	4	3	2	3	5	2	2
7	1	22	1	2	2	2	30	5	5	5	5	2	4	2	2	5	2	3
8	1	32	3	1	2	2	0	5	5	5	5	3	4	1	1	1	1	1
9	1	23	3	1	2	2	25	5	5	5	3	2	2	2	2	2	2	2
10	1	23	2	2	2	1	70	5	5	5	5	4	4	2	3	3	2	4
11	1	27	3	1	2	2	5	3	2	4	2	2	3	1	1	3	1	1
12	1	23	2	2	2	2	35	1	1	1	1	3	4	2	3	4	2	2
13	1	20	1	2	2	2	0	3	1	3	1	1	1	1	1	1	1	1
14	1	25	2	2	2	2	65	5	5	5	5	2	2	1	1	2	1	1
15	1	41	3	1	2	2	30	4	4	5	4	3	4	2	2	4	2	2
16	1	22	1	2	1	2	30	4	4	4	4	2	2	2	2	2	2	2
17	1	24	3	2	2	2	15	4	4	5	5	4	4	1	2	4	2	1
18	1	24	1	1	2	2	10	4	4	4	4	3	3	2	2	3	1	1
19	1	23	2	1	2	2	0	2	1	4	4	1	1	1	1	2	1	1
20	1	24	3	2	1	1	65	4	3	4	4	3	3	2	2	3	1	2
21	1	23	3	1	2	2	20	5	5	4	4	4	4	2	3	5	3	3
22	1	61	3	1	2	1	70	4	4	4	3	4	3	2	2	3	1	2
23	1	23	1	2	1	2	40	5	5	5	5	3	3	2	1	2	2	2
24	1	28	3	1	1	1	80	5	5	5	5	4	3	1	1	3	1	1
25	1	20	1	2	2	2	10	5	4	5	4	2	2	2	2	2	2	2
26	1	21	1	2	2	2	20	4	4	5	4	3	3	1	2	2	1	1
27	1	23	1	2	1	2	55	5	3	5	5	3	4	2	2	3	1	1
28	1	25	3	1	2	2	20	4	1	4	4	2	2	1	1	1	1	1
29	1	57	3	1	1	2	60	5	4	4	4	4	3	1	3	3	2	1
30	1	51	3	1	2	1	10	5	5	5	5	4	3	1	3	3	1	2
31	1	20	1	2	1	2	30	5	4	5	5	3	4	1	3	4	1	1
32	1	35	2	1	1	2	25	4	4	4	4	2	2	1	2	3	1	1
33	1	20	1	2	1	2	15	4	4	4	4	1	1	1	1	2	1	1
34	1	29	3	1	1	1	55	5	5	5	5	4	2	2	3	2	2	2
35	1	21	1	2	2	2	20	5	4	5	5	2	4	1	1	3	1	1
36	1	20	1	2	2	2	15	5	3	4	5	3	2	1	1	1	1	1
37	1	24	3	2	2	2	10	5	5	5	5	3	1	1	2	1	1	1
38	1	34	3	1	2	2	40	4	4	5	4	3	3	2	2	4	1	2
39	1	29	3	1	2	2	30	4	4	4	5	4	4	2	4	5	3	2
40	1	23	2	1	2	1	75	4	3	4	4	2	1	1	1	1	1	1
41	1	25	3	1	2	2	50	4	3	4	4	3	3	1	1	3	2	2
42	1	23	2	2	1	1	75	5	3	5	5	1	1	1	1	1	1	1
43	1	25	2	2	1	2	35	4	2	4	4	1	1	1	1	2	1	1
44	1	21	1	2	1	2	20	4	4	5	5	3	2	2	2	2	2	2
45	1	20	1	2	2	2	30	4	3	3	2	1	1	1	1	4	1	1
46	1	42	3	1	2	2	20	4	3	4	4	3	4	2	2	3	2	2
47	1	19	1	2	1	2	15	5	4	4	5	2	2	1	1	3	1	1
48	1	21	1	2	2	2	55	5	4	4	5	3	4	1	2	4	1	1
49	1	35	3	1	1	1	75	4	4	4	4	2	2	1	1	3	1	1
50	1	26	3	1	1	2	75	4	2	4	1	2	2	2	2	2	2	2
51	1	23	3	1	2	2	0	3	3	3	3	2	2	2	2	2	2	2
52	1	24	2	2	1	2	30	5	5	5	5	4	4	3	4	5	3	2
53	1	23	2	1	2	2	50	5	5	5	5	5	5	4	4	5	1	1
54	1	22	2	2	1	2	25	5	4	4	4	3	3	2	3	2	1	1
55	1	23	3	2	1	2	55	5	5	5	5	3	3	2	3	2	2	2
56	1	46	3	1	2	1	50	5	5	4	4	4	3	2	3	3	2	3
57	1	45	3	1	2	1	70	5	5	5	3	3	3	1	1	3	1	1
58	1	23	2	2	1	2	50	4	3	4	4	2	2	1	2	2	2	2
59	1	20	1	2	1	2	50	5	5	5	5	4	4	1	3	4	1	3
60	1	33	3	2	2	2	40	4	4	4	4	2	2	2	2	2	2	2
61	1	46	1	1	2	2	55	5	5	4	3	3	2	2	2	3	2	2
62	1	50	1	1	2	2	50	5	5	5	5	4	5	3	2	3	4	2
63	1	50	3	1	2	2	5	5	5	5	5	2	2	2	2	2	1	1
64	1	46	3	1	2	2	50	5	4	5	4	4	2	2	3	2	2	2
65	1	29	1	1	2	2	65	4	5	4	3	1	1	1	2	4	1	1
66	1	35	3	1	2	2	30	4	3	3	2	3	2	1	1	1	1	1
67	1	23	2	2	2	1	45	5	4	5	5	3	2	1	3	3	1	1
68	1	24	1	1	2	2	40	5	4	4	4	3	2	1	2	3	1	2
69	1	37	3	1	1	2	40	5	5	5	5	2	2	1	2	4	1	2
70	1	44	3	1	2	1	70	5	5	5	5	2	2	2	3	1	1	1
71	1	48	3	1	1	2	50	5	5	5	5	4	2	2	3	3	2	2
72	1	43	1	1	2	2	70	4	4	4	4	4	4	5	4	4	4	4
73	1	32	1	1	1	2	50	3	4	3	4	3	2	1	1	2	1	2
74	1	39	3	1	2	2	10	5	4	5	4	4	3	2	2	3	3	3
75	1	41	3	1	2	2	40	5	5	5	5	4	4	2	3	4	4	3
76	1	40	1	2	2	2	25	4	4	4	3	2	2	2	2	3	2	2
77	1	50	3	1	2	1	80	5	5	5	4	3	3	2	2	2	2	3
78	1	43	1	1	2	1	10	4	4	3	3	3	4	2	2	3	2	1
79	1	42	1	1	2	1	70	5	5	4	2	4	3	2	3	3	2	2
80	1	62	3	1	2	2	70	5	4	4	4	4	4	3	3	4	3	4
81	1	41	3	1	1	2	50	3	3	4	4	3	3	1	1	2	1	1
82	1	29	3	1	1	2	25	5	4	4	4	1	1	1	1	2	1	1
83	1	35	1	1	2	2	10	5	4	5	5	2	2	2	2	2	2	2
84	1	41	1	1	2	1	65	3	4	4	4	4	2	1	2	2	1	1
85	1	42	2	1	2	1	90	5	5	5	5	4	4	2	4	3	3	3
86	1	32	2	1	2	2	25	4	3	3	4	4	2	2	3	4	2	2
87	1	30	3	1	2	2	15	5	5	4	4	3	2	1	1	2	1	1
88	1	50	2	1	2	1	90	5	5	4	4	3	3	3	3	3	2	2
89	1	57	1	1	2	2	15	3	2	3	4	2	2	1	1	2	1	1
90	1	72	1	2	1	2	15	1	1	3	1	2	2	2	1	2	1	1
91	1	35	3	1	2	1	70	5	5	5	4	3	2	2	2	3	1	2
92	1	60	1	2	2	2	30	3	2	3	4	3	3	2	2	3	2	2
93	1	50	2	1	2	2	0	1	1	1	3	1	1	1	1	1	1	1
94	1	51	2	1	2	2	50	4	4	4	4	4	4	2	4	4	4	4
95	1	56	2	1	1	2	15	5	4	5	5	2	2	2	2	2	2	2
96	1	40	2	1	2	1	55	5	5	5	5	3	4	2	2	4	2	2
97	1	33	3	1	2	2	55	1	1	1	1	3	3	2	2	3	2	2
98	1	51	1	1	2	1	100	5	5	5	5	4	4	2	4	3	2	3
99	1	26	1	2	2	2	30	2	4	4	4	3	2	2	2	4	2	2
100	1	29	1	1	2	2	45	4	4	4	4	3	3	2	2	3	2	2
101	1	50	3	1	2	1	65	5	5	5	4	3	4	2	3	3	2	2
102	1	34	3	1	1	2	30	3	5	5	3	3	3	2	2	3	2	3
103	1	30	3	1	2	2	25	4	4	4	4	3	3	2	2	2	2	2
104	1	47	3	1	2	2	35	5	5	5	5	4	4	2	2	4	2	2
105	1	40	1	1	2	2	55	5	5	5	4	5	4	1	3	4	3	3
106	1	58	1	1	2	2	5	3	3	2	3	3	3	2	3	3	3	2
107	1	43	3	1	1	1	75	4	4	4	4	3	4	2	4	3	1	1
108	1	29	3	1	2	2	50	4	4	4	4	4	3	2	2	2	2	2
109	1	32	1	1	1	1	80	4	5	4	4	3	3	1	2	3	1	1
110	1	60	2	1	2	2	15	4	4	5	3	3	4	2	2	2	1	1
111	1	52	3	1	2	1	55	4	4	4	4	3	3	3	3	3	3	2
112	1	40	1	1	1	1	60	4	5	5	5	3	3	2	3	3	2	2
113	1	50	1	1	1	2	25	3	3	3	3	3	2	2	2	2	2	2
114	1	59	2	1	2	1	65	5	5	5	5	4	4	2	2	2	2	2
115	1	30	3	1	1	2	40	5	5	5	4	4	3	2	3	5	2	3
116	1	33	2	1	2	2	10	3	1	3	2	3	3	2	3	2	2	2
117	1	32	1	1	2	2	50	5	4	4	4	5	3	2	3	2	2	2
118	1	35	1	1	2	1	50	4	4	4	5	4	4	2	2	2	2	2
119	1	41	3	1	2	1	60	3	2	4	2	2	1	1	1	1	1	1
120	1	43	2	1	2	2	30	4	4	4	4	2	2	2	2	3	2	2
121	1	43	1	1	2	1	60	4	4	4	4	4	4	3	4	4	3	4
122	1	41	2	1	2	2	55	4	4	4	4	3	4	2	2	3	2	2
123	1	45	3	1	2	2	60	4	4	4	4	4	2	2	2	2	2	2
124	1	59	1	1	2	2	50	5	5	4	4	3	2	1	2	3	1	1
125	1	45	1	1	2	2	40	4	4	4	4	1	1	1	1	2	1	1
126	1	21	1	1	2	2	30	4	4	3	2	2	1	1	2	1	1	1
127	1	21	1	2	2	2	35	3	4	3	3	2	2	2	2	2	2	2
128	1	28	1	1	2	2	15	5	4	4	4	4	4	2	4	4	3	3
129	1	52	3	1	1	2	15	4	2	3	3	3	2	1	1	2	1	1
130	1	48	1	1	2	2	50	4	4	4	4	4	3	2	2	3	1	1
131	1	52	3	1	2	2	65	4	4	4	4	3	3	2	2	2	2	2
132	1	22	1	1	2	1	75	4	4	4	4	3	3	2	3	3	2	2
133	1	38	1	1	2	1	60	4	3	4	4	3	3	2	2	3	2	2
134	1	29	3	1	2	2	10	4	3	4	4	2	2	2	2	2	2	2
135	1	43	3	1	1	2	50	4	4	4	4	4	4	4	3	4	4	4
136	1	35	3	1	1	2	50	4	4	4	4	4	2	2	3	2	2	2
137	1	40	3	1	2	2	10	4	2	1	1	2	2	2	1	2	1	1
138	1	33	3	1	2	2	65	5	5	5	5	4	4	4	4	4	2	2
139	1	26	2	2	1	2	0	3	1	3	4	1	1	1	1	1	1	1
140	1	25	3	1	2	1	70	4	4	4	5	3	2	1	2	2	1	1
141	1	68	1	2	1	2	30	4	3	4	4	3	2	2	2	4	2	2
142	1	68	2	2	1	2	30	4	3	4	4	3	3	2	2	3	2	2
143	1	24	2	1	2	2	10	5	4	5	5	4	4	1	2	4	3	1
144	1	21	2	2	1	2	50	4	2	4	4	1	1	1	1	1	1	1
145	1	20	1	2	2	2	15	2	2	2	2	2	3	2	2	3	2	2
146	1	20	1	2	1	2	80	5	5	5	4	4	4	2	2	5	2	2
147	1	22	1	2	1	2	0	4	3	3	3	1	3	2	1	4	1	1
148	1	22	1	2	2	2	20	4	4	5	5	1	1	1	1	1	1	1
149	1	43	3	1	2	2	20	5	5	5	4	3	1	1	1	1	1	1
150	1	24	3	1	2	1	50	5	4	5	4	5	5	4	5	5	4	5
151	1	18	1	2	1	2	0	3	3	3	3	2	4	2	2	4	1	1
152	1	21	1	1	2	2	10	5	4	4	4	3	2	1	2	3	1	1
153	1	22	1	1	1	2	30	5	5	5	5	2	5	1	2	4	1	1
154	1	40	3	1	1	2	20	5	5	5	3	2	2	1	1	3	2	2
155	1	21	1	1	1	2	40	4	2	4	4	4	3	2	2	3	2	2
156	1	27	2	2	2	2	35	4	4	4	3	1	1	1	1	4	1	1
157	1	32	1	2	2	2	5	2	2	2	2	1	1	1	1	1	1	1
158	1	49	1	2	1	1	70	5	5	3	3	3	3	2	2	3	2	2
159	1	24	3	2	1	1	70	4	4	4	4	4	3	2	2	3	1	1
160	1	21	3	2	1	2	25	4	4	5	5	3	3	2	2	3	1	2
161	1	70	2	2	2	1	80	5	4	5	5	4	4	2	4	4	2	2
162	1	33	3	1	1	2	10	3	3	3	2	1	1	1	1	3	1	1
163	1	24	2	2	2	2	15	4	2	3	1	1	1	1	1	1	1	1
164	1	35	3	1	2	2	20	5	3	4	4	4	2	2	3	3	2	2
165	1	43	1	1	2	1	95	5	5	4	4	5	5	3	4	4	4	3
166	1	28	3	1	2	2	5	4	3	4	5	4	4	2	2	3	1	1
167	1	33	1	1	2	1	75	4	4	5	4	1	1	1	1	1	1	1
168	1	29	2	2	2	2	10	3	1	5	5	1	1	1	1	3	1	1
169	1	27	3	1	2	1	70	4	4	4	3	2	5	1	1	4	1	1
170	1	30	3	1	2	2	20	5	4	4	4	1	1	1	1	1	1	1
171	1	22	1	2	2	2	30	4	3	4	4	2	2	2	2	3	1	1
172	1	51	3	1	1	2	50	4	4	4	4	3	3	2	3	2	2	2
173	1	29	3	2	2	2	15	4	3	3	2	3	2	1	1	1	1	2
174	1	26	3	1	2	2	60	4	3	4	4	2	2	1	1	2	1	1
175	1	20	1	2	1	1	65	5	4	5	4	4	4	3	2	3	1	2
176	1	24	2	1	2	2	60	4	4	5	5	4	2	2	3	3	1	2
177	1	29	2	2	1	2	50	3	2	4	4	2	2	2	2	2	2	2
178	1	25	3	2	2	2	5	5	3	3	4	3	3	2	2	2	2	2
179	1	30	3	1	1	2	10	5	5	5	3	2	1	1	2	2	1	1
180	1	31	3	1	2	2	30	5	4	5	5	3	4	2	4	4	2	2
181	1	27	3	1	2	2	50	4	2	4	3	2	2	2	2	2	2	2
182	1	23	2	1	2	2	10	5	4	5	3	2	3	1	1	3	2	2
183	1	31	2	1	1	2	10	4	1	4	3	2	2	1	1	2	1	1
184	1	27	2	2	2	2	0	1	1	1	2	1	1	1	1	1	1	1
185	1	26	1	1	2	2	25	4	3	4	4	2	2	1	2	2	1	1
186	1	23	1	1	2	2	5	4	4	4	4	3	2	1	2	3	1	1
187	1	28	3	1	1	2	5	5	3	4	4	2	1	1	1	2	1	1
188	1	23	1	1	1	2	20	5	4	4	3	1	1	1	1	1	1	1
189	1	32	3	1	2	2	60	4	3	5	5	2	2	2	2	2	1	1
190	1	29	3	1	2	1	60	5	5	5	5	4	3	2	2	2	1	2
191	1	44	1	1	1	2	100	4	4	5	4	2	2	2	2	2	2	2
192	1	25	3	2	2	2	50	5	3	4	4	3	2	2	3	2	1	1
193	1	40	3	1	2	2	50	5	5	5	5	3	4	3	3	3	3	2
194	1	29	3	1	1	2	0	4	3	4	3	2	2	1	1	2	1	1
195	1	19	1	2	1	2	25	3	3	4	3	2	2	1	1	1	1	1
196	1	24	3	2	2	2	40	4	3	5	5	3	5	1	2	4	1	1
197	1	28	3	1	1	2	5	4	2	4	4	3	2	1	1	4	1	1
198	1	22	1	2	2	2	0	5	5	5	5	2	1	1	2	1	1	1
199	1	18	1	2	2	2	0	1	1	1	1	1	1	1	1	1	1	1
200	1	25	3	1	2	2	65	5	5	5	5	4	2	1	1	3	1	1
201	1	20	1	2	2	1	20	5	5	5	5	4	2	1	3	3	2	2
202	1	25	3	1	1	2	40	5	5	5	5	1	2	1	1	1	1	1
203	1	27	3	2	1	2	10	5	5	5	3	2	2	1	1	1	1	1
204	1	28	2	1	2	2	50	5	4	5	5	2	1	1	1	1	1	1
205	1	28	3	1	2	2	10	4	4	4	4	3	4	2	1	4	2	3
206	1	23	1	1	1	1	60	5	4	4	4	3	4	2	2	2	2	2
207	1	22	1	2	1	2	80	5	4	5	5	4	5	1	3	5	1	1
208	1	25	3	1	1	2	15	4	1	4	4	3	2	1	1	2	1	1
209	1	27	1	1	1	2	20	4	3	4	4	2	2	1	2	2	1	1
210	2	49	3	1	2	2	60	4	4	4	4	3	2	1	1	2	1	1
211	2	28	3	1	1	2	50	5	3	4	4	2	1	1	1	1	1	1
212	2	26	1	1	2	1	10	4	3	4	4	1	1	1	1	1	1	1
213	2	25	3	2	2	2	30	5	4	5	5	2	3	1	2	2	1	1
214	2	20	1	2	1	2	10	5	3	4	4	2	2	1	2	2	1	1
215	2	30	1	1	1	2	50	4	4	5	5	3	2	1	1	3	1	2
216	2	24	3	1	2	2	30	4	4	4	5	2	2	2	2	2	2	2
217	2	35	3	1	2	2	30	5	5	5	5	2	4	1	2	3	1	1
218	2	36	3	1	2	2	85	5	5	5	5	4	2	2	4	4	3	1
219	2	25	1	1	1	2	5	3	2	3	1	1	2	2	1	2	1	1
220	2	25	3	2	2	2	5	4	4	4	4	1	1	1	1	1	1	1
221	2	27	3	1	2	2	5	4	4	4	4	2	2	2	2	3	1	1
222	2	26	3	1	2	2	5	4	3	4	4	1	1	1	1	3	1	1
223	2	35	3	2	1	2	60	4	4	5	5	3	2	1	2	3	1	3
224	2	20	1	2	1	2	20	5	3	5	5	4	5	4	2	4	2	4
225	2	32	3	1	1	2	20	5	5	3	2	3	2	1	1	1	1	1
226	2	26	2	2	1	2	10	5	4	4	5	1	2	1	1	1	1	1
227	2	19	1	2	1	2	10	5	4	4	4	1	1	1	1	1	1	1
228	2	58	3	1	2	1	70	4	4	4	4	2	2	2	2	2	2	2
229	2	30	3	2	2	1	65	5	5	5	5	3	2	1	2	2	1	1
230	2	33	1	1	1	2	30	5	4	5	5	2	3	1	1	1	1	1
231	2	33	1	1	1	2	10	5	4	5	5	2	2	1	2	4	1	1
232	2	43	1	1	2	2	0	2	2	3	2	1	1	1	1	1	1	1
233	2	27	1	2	1	2	10	5	4	5	5	2	1	1	1	1	1	1
234	2	27	3	1	2	2	15	5	5	5	5	2	1	1	1	1	1	1
235	2	22	3	2	2	2	50	5	4	5	1	2	2	2	2	3	1	1
236	2	23	2	2	1	2	15	4	3	4	4	2	1	1	2	2	1	5
237	2	24	1	1	1	2	5	5	4	5	4	2	2	1	1	3	1	1
238	2	22	3	2	1	2	0	4	2	4	4	2	2	2	2	2	2	2
239	2	24	3	2	1	1	70	5	3	5	4	3	3	1	4	2	1	1
240	2	24	2	1	2	2	0	5	4	4	4	3	3	2	2	3	1	1
241	2	23	1	2	2	2	5	4	2	4	4	2	2	2	2	2	2	2
242	2	27	1	1	2	2	30	3	3	3	4	1	1	1	1	1	1	1
243	2	24	3	2	2	2	20	4	3	4	4	2	2	2	1	2	1	1
244	2	23	1	2	1	2	60	4	4	4	2	2	4	2	3	3	2	2
245	2	26	3	2	1	2	15	4	2	5	5	2	2	1	1	2	1	1
246	2	27	1	1	2	2	85	2	3	3	3	1	1	1	1	1	1	1
247	2	45	3	1	2	1	80	4	4	4	4	2	2	2	2	2	2	2
248	2	32	3	1	2	1	30	5	4	5	5	2	2	1	1	2	1	1
249	2	50	1	1	2	2	70	4	4	4	4	3	4	2	3	3	2	3
250	2	24	2	1	2	1	50	4	4	5	5	4	4	2	4	3	3	2
251	2	22	2	2	1	2	60	4	2	3	3	1	1	1	1	1	1	1
252	2	23	1	2	1	2	50	4	3	4	4	3	3	2	2	2	2	2
253	2	19	1	2	1	2	60	1	3	1	1	4	3	1	3	3	1	1
254	2	31	3	1	2	2	65	5	5	4	5	3	1	1	3	1	1	1
255	2	27	2	1	1	2	35	4	4	4	5	1	1	1	1	1	1	1
256	2	34	3	1	2	2	40	4	2	4	4	3	2	1	2	2	1	1
257	2	30	3	1	2	2	10	5	4	4	4	2	3	1	2	3	1	1
258	2	25	2	1	1	2	20	5	3	5	5	3	4	1	2	2	1	1
259	2	24	3	2	1	2	100	2	2	2	2	1	1	1	1	1	1	1
260	2	28	3	1	2	2	25	4	3	4	3	2	1	1	2	2	1	1
261	2	43	3	2	1	1	50	5	5	5	5	5	5	1	5	5	5	5
262	2	18	1	2	1	2	5	4	3	4	4	1	4	1	1	3	1	1
263	2	25	3	1	2	1	80	1	1	1	4	1	1	1	2	1	1	1
264	2	18	1	2	2	2	50	4	2	4	3	3	2	2	2	2	2	2
265	2	70	1	2	2	1	90	4	4	5	5	4	4	2	4	4	2	2
266	2	22	1	2	1	1	40	5	4	5	5	5	5	3	5	5	3	3
267	2	23	1	2	2	2	30	4	2	4	3	2	2	1	1	2	2	1
268	2	21	1	2	2	2	20	4	4	4	4	3	3	1	1	1	1	1
269	2	22	1	1	1	2	0	4	4	4	2	3	3	1	2	3	1	1
270	2	22	1	1	1	2	50	2	2	4	4	3	2	2	2	2	1	1
271	2	26	3	2	2	2	20	2	3	4	4	2	2	2	2	2	2	2
272	2	23	1	1	2	2	5	5	5	5	5	3	3	3	4	3	5	4
273	2	30	3	2	2	2	80	3	3	4	1	2	2	2	1	2	1	2
274	2	26	3	2	1	2	20	4	3	5	5	3	2	2	2	3	1	1
275	2	22	1	2	1	2	30	5	5	5	5	3	4	3	2	2	2	2
276	2	68	1	2	1	1	65	4	2	4	2	2	2	1	3	2	2	1
277	2	28	1	2	1	1	85	4	4	5	4	3	2	2	5	1	1	1
278	2	30	2	1	2	2	40	3	2	4	2	2	2	1	1	2	1	1
279	2	23	1	2	1	2	20	4	3	4	3	1	1	1	1	1	1	1
280	2	44	2	1	2	2	15	4	4	4	4	2	2	1	2	2	1	2
281	2	67	2	2	1	1	65	4	4	4	4	3	4	2	3	4	2	2
282	2	24	1	2	2	2	40	4	2	4	4	2	3	1	1	1	1	1
283	2	26	3	1	2	2	25	5	4	5	5	3	2	1	1	2	1	1
284	2	65	1	2	2	1	50	4	2	4	2	2	2	1	2	1	1	1
285	2	67	1	2	2	2	10	2	2	2	1	1	1	1	1	1	1	1
286	2	24	3	2	2	2	5	5	5	4	5	4	4	1	2	4	1	1
287	2	59	3	1	2	2	40	4	4	4	2	2	2	1	2	2	1	1
288	2	25	1	1	1	2	10	5	5	5	5	2	2	1	1	1	1	1
289	2	33	3	1	2	2	20	5	4	5	5	2	1	1	1	1	1	1
290	2	20	1	2	1	2	65	5	1	4	4	2	2	1	1	2	1	1
291	2	22	1	1	2	2	5	3	2	4	1	1	1	1	1	1	1	1
292	2	24	3	1	2	1	60	4	5	5	4	3	2	1	3	3	1	1
293	2	47	1	1	2	2	10	3	2	2	3	2	1	1	1	1	1	1
294	2	24	2	2	1	2	60	5	5	5	5	4	4	2	3	3	2	2
295	2	50	1	1	2	2	35	3	2	3	2	2	2	1	2	2	1	1
296	2	31	2	1	1	2	20	3	1	4	2	1	2	1	1	2	1	1
297	2	37	1	1	1	1	70	4	3	4	5	3	2	1	1	3	1	1
298	2	28	2	1	1	1	85	1	1	2	2	2	2	2	2	2	1	1
299	2	27	2	1	1	2	40	5	5	5	5	2	2	1	1	1	1	1
300	2	22	1	2	2	2	5	4	3	5	5	2	2	1	1	2	1	1
301	2	58	2	1	2	2	30	4	3	4	4	2	4	2	2	4	2	2
302	2	26	1	2	1	2	30	4	4	5	4	2	2	2	2	2	2	2
303	2	28	3	1	1	2	5	4	5	4	5	2	4	1	1	1	1	1
304	2	28	3	1	1	2	5	4	5	4	4	1	4	1	1	1	1	1
305	2	28	2	1	2	2	30	5	4	4	4	2	2	1	1	1	1	1
306	2	23	1	1	2	1	40	4	3	4	3	3	3	1	3	2	1	1
307	2	29	3	1	1	1	50	2	3	4	4	1	1	1	1	1	1	1
308	2	23	1	2	2	2	15	4	4	4	3	2	3	1	1	1	1	1
309	2	30	3	1	2	2	30	4	4	5	3	2	4	1	3	5	1	1
310	2	25	3	1	2	2	5	5	5	5	4	3	1	1	1	1	1	1
311	2	22	1	1	1	2	10	4	2	4	4	2	3	1	1	1	1	1
312	2	19	1	2	1	2	15	4	4	4	4	1	1	1	1	1	1	1
313	2	30	1	2	1	1	80	5	4	3	2	2	1	1	2	2	1	1
314	2	25	2	2	2	2	30	5	5	5	5	1	1	1	1	1	1	1
315	2	20	1	2	1	2	5	3	3	4	2	1	1	1	1	1	1	1
316	2	34	3	1	2	2	10	5	5	5	5	1	2	1	1	1	1	1
317	2	20	1	2	1	2	40	5	5	5	4	3	2	2	2	2	2	2
318	2	27	1	1	1	2	5	2	1	2	1	1	1	1	1	1	1	1
319	2	28	3	1	2	2	20	4	2	3	2	2	2	1	2	2	1	1
320	2	29	3	1	1	2	0	4	4	4	4	1	1	1	1	1	1	1
321	2	27	3	1	2	2	20	4	4	5	5	2	2	2	2	2	2	2
322	2	30	1	1	2	2	15	2	1	2	2	2	2	1	2	3	1	1
323	2	24	1	2	1	1	75	5	4	5	5	2	2	2	3	2	2	2
324	2	22	1	1	2	2	20	4	3	4	2	2	2	1	2	3	1	1
325	2	28	3	1	2	2	45	4	2	4	4	3	2	1	1	1	2	1
326	2	25	3	1	2	2	15	4	4	3	2	2	2	1	1	3	1	1
327	2	25	1	1	1	2	20	4	3	3	3	3	2	1	3	1	1	1
328	2	35	3	1	2	2	0	5	5	4	3	2	1	1	1	1	1	1
329	2	25	3	1	2	2	30	4	3	5	2	2	1	1	1	1	1	1
330	2	24	1	2	1	2	50	4	3	4	3	1	1	1	1	1	1	1
331	2	20	1	2	2	2	10	2	2	5	3	1	2	2	1	2	1	1
332	2	34	3	1	2	1	85	4	5	5	1	2	2	2	2	4	2	2
333	2	29	1	1	1	2	15	5	4	4	4	2	1	1	1	1	1	1
334	2	25	2	1	1	2	35	5	4	5	4	3	2	1	2	3	2	1
335	2	33	1	1	1	1	20	4	2	4	4	3	2	1	1	2	1	1
336	2	24	1	1	2	2	15	4	4	4	4	3	1	1	2	1	1	1
337	2	23	1	2	1	1	75	4	4	3	1	3	2	2	2	4	1	1
338	2	21	1	1	1	2	5	4	2	4	2	2	2	1	1	1	1	1
339	2	24	1	2	2	1	65	5	3	4	4	3	1	1	2	1	1	1
340	2	24	1	1	1	2	0	4	4	5	4	1	1	1	1	1	1	1
341	2	19	1	2	1	2	10	4	3	4	4	1	1	1	1	1	1	1
342	2	23	1	2	1	2	15	4	3	4	4	2	2	2	1	2	2	2
343	2	30	1	2	1	1	80	5	5	5	5	4	1	1	5	1	1	1
344	2	29	1	1	1	2	0	4	3	4	4	1	1	1	1	1	1	1
345	2	18	1	2	1	2	0	4	4	3	3	3	3	1	2	2	1	1
346	2	25	3	1	2	2	40	5	4	4	4	2	1	1	1	1	1	1
347	2	29	2	1	2	2	40	4	3	4	4	2	2	2	2	2	2	2
348	2	27	3	1	2	2	10	2	1	4	2	2	1	1	1	3	1	1
349	2	29	3	1	2	2	40	4	3	4	3	4	3	1	2	3	2	1
350	2	30	3	1	1	2	10	5	4	5	5	3	2	2	2	3	2	2
351	2	18	1	2	2	2	5	1	4	4	4	3	2	3	2	3	3	3
352	2	42	3	1	2	2	30	3	2	2	2	2	3	2	2	2	2	2
353	2	54	3	1	2	2	55	1	1	1	1	4	2	2	3	2	2	2
354	2	19	1	2	1	2	10	5	5	5	5	5	2	1	1	1	1	1
355	2	22	1	1	1	1	20	5	4	5	3	1	1	1	1	1	1	1
356	2	36	1	1	2	2	55	4	4	4	2	3	3	2	2	3	2	2
357	2	18	1	2	1	2	10	5	4	5	4	4	3	1	2	2	1	2
358	2	40	1	1	2	1	85	5	5	5	5	3	1	1	3	1	1	1
359	2	39	3	1	2	1	60	5	4	4	5	4	4	2	3	4	2	3
360	2	23	1	1	1	2	10	4	3	5	5	2	2	2	2	2	2	2
361	2	18	1	2	2	2	80	4	2	4	4	3	4	1	3	5	1	3
362	2	38	3	1	1	2	25	4	3	5	4	2	2	2	2	2	2	2
363	2	33	3	1	1	2	10	4	3	4	4	2	2	1	1	2	1	1
364	2	36	3	1	2	2	90	4	4	4	4	4	4	2	5	4	3	1
365	2	25	3	1	2	2	20	5	4	1	3	3	1	1	2	1	1	1
366	2	19	1	2	1	2	55	5	4	5	5	3	4	2	2	4	1	1
367	2	40	3	1	2	1	65	5	3	4	5	4	2	1	3	2	1	1
368	2	19	1	2	1	2	10	5	3	5	5	3	2	2	2	2	2	2
369	2	22	1	1	1	2	20	5	5	5	5	3	3	3	1	2	1	1
370	2	30	3	2	1	2	55	5	5	5	5	4	3	1	4	2	1	1
371	2	24	2	2	2	2	40	4	5	5	4	5	5	2	5	5	2	3
372	2	26	1	2	2	1	65	5	5	5	5	5	4	2	3	4	2	3
373	2	27	3	2	2	2	15	4	3	4	3	2	2	1	2	4	1	2
374	2	35	3	1	1	2	25	4	4	4	3	2	2	2	2	2	2	2
375	2	30	3	1	2	2	25	4	4	5	5	2	2	1	1	2	1	1
376	2	34	3	1	2	2	50	5	4	5	5	4	1	1	1	1	1	1
377	2	26	2	1	2	2	20	5	4	4	4	3	2	1	1	1	1	1
378	2	22	3	2	2	2	25	4	3	3	4	1	1	1	1	1	1	1
379	2	30	2	1	1	2	25	5	4	5	5	2	1	1	2	1	1	1
380	2	28	2	1	2	2	75	5	4	5	5	3	1	1	3	4	1	1
381	2	33	1	1	1	2	30	5	5	5	4	3	2	2	2	4	1	1
382	2	19	1	2	1	2	10	4	3	4	4	2	3	1	2	2	2	2
383	2	19	1	2	1	2	30	3	3	5	5	2	2	1	2	2	1	1

## Sheet: Materials
Vulnerability to Covid-19 infection (vulnerability) Sample 1, Sample 2	ENGLISH
Określ soją podatność na zarażenie się koronawirusem [związaną z wiekiem, stanem zdrowia, itp.]	Assess your susceptibility to coronavirus infection [related to age, health status, etc.]
0-bardzo niska podatność, 100-bardzo wysoka podatność	0-very low susceptibility, 100-very high susceptibility
Engagement in preventive behavior during the pandemic (preventive 1 - preventive 4) Sample 1	ENGLISH
[1. Staram się zmniejszyć prawdopodobieństwo zarażenia się koronawirusem]	I am trying to reduce the chance of being contracted with the coronavirus
[2. Poświęcam wiele wysiłku aby zapewnić bezpieczeństwo w czasie pandemii sobie i najbliższym]	I put a lot of effort into ensuring the safety of myself and my loved ones during the pandemic
[3. Staram się respektować zalecenia autorytetów medycznych dotyczące zachowania w czasie pandemii]	I try to respect the recommendations of medical authorities regarding behavior during the pandemic
[4. Akceptuję większość zakazów i nakazów wprowadzonych przez władze w celu opanowania pandemii]	I accept most of the bans and orders introduced by the authorities to stop the pandemic
Skala odpowiedzi:	Answers:
1 zdecydowanie się nie zgadzam	1 strongly disagree
2 nie zgadzam się	2 disagree
3 ani się zgadzam, ani nie zgadzam	3 neither agree nor disagree
4 zgadzam się	4 agree
5 zdecydowanie zgadzam się	5 strongly agree
Preventive behaviors during the pandemic (beh1-beh3) Sample 2
Czy starasz się utrzymać dystans/izolować się od innych?	Do you maintain a distance/isolate yourself from others?
Czy starasz się częściej myć ręce?	Do you try to wash your hands more often?
Czy dezynfekujesz przedmioty, np. klamki, smartfony?	Do you disinfect objects, e.g., door handles, a smartphone?
0-zdecydowanie nie, 100-zdecydowanie tak	0-definitely not, 100-definitely yes
Fear of Covid-19, POLISH (fear 1-fear 7 ) Sample 1, Sample 2	ENGLISH (Ahorsu et al. 2009)
[1. Bardzo boję się koronawirusa]	I am most afraid of coronavirus-19.
[2. Czuję się nieswojo gdy myślę o koronawirusie]	It makes me uncomfortable to think about coronavirus-19.
[3. Moje dłonie stają się wilgotne gdy myślę o koronawirusie]	My hands become clammy when I think about coronavirus-19.
[4. Boję się, że stracę życie z powodu koronawirusa]	I am afraid of losing my life because of coronavirus-19.
[5. Gdy oglądam wiadomości lub historie o koronawirusie, denerwuję się lub niepokoję]	When watching news and stories about coronavirus-19 on social media, I become nervous or anxious
[6. Nie mogę spać, bo martwi mnie możliwość zarażenia się koronawirusem]	I cannot sleep because I’m worrying about getting coronavirus-19.
[7. Serce wali mi jak młotem gdy myślę, że mogę złapać koronawirusa]	My heart races or palpitates when I think about getting coronavirus-19.
Skala odpowiedzi:	Answers:
1 zdecydowanie nie zgadzam się	1 strongly disagree
2 nie zgadzam się	2 disagree
3 ani się zgadzam, ani nie zgadzam	3 neither agree nor disagree
4 zgadzam się	4 agree
5 zdecydowanie zgadzam się	5 strongly agree
Personality traits (IPIP-IPIP1 - IPIP-IPIP20) Sample 2
https://ipip.ori.org/
Polish adaptation of the International Personality Item Pool-Big Five-20 questionnaire (IPIP-BFM-20; Topolewska et al., 2014).
[ Jestem duszą towarzystwa.]	Am the life of the party.
[Niezbyt obchodzą mnie inni ludzie.]	Feel little concern for others.
[Zostawiam moje rzeczy gdzie popadnie. ]	Leave my belongings around.
[Zwykle jestem zrelaksowany/a.]	Am relaxed most of the time.
[ Mam bogate słownictwo.]	Have a rich vocabulary.
[Trzymam się z boku. ]	Keep in the background.
[Jestem wyrozumiały/a dla uczuć innych ludzi. ]	Sympathize with others' feelings.
[ Bez zwłoki wypełniam codzienne obowiązki. ]	Get chores done right away.
[Często martwię się czymś. ]	Worry about things.
[ Mam trudności ze zrozumieniem abstrakcyjnych pojęć.]	Have difficulty understanding abstract ideas.
[Rozmawiam z wieloma różnymi ludźmi na przyjęciach.]	Talk to a lot of different people at parties.
[Nie interesują mnie problemy innych ludzi. ]	Am not interested in other people's problems.
[Często zapominam odkładać rzeczy na miejsce. ]	Often forget to put things back in their proper place.
[Rzadko czuję się przygnębiony/a.]	Seldom feel blue.
[Mam głowę pełną pomysłów.]	Am full of ideas.
[Wśród nieznajomych jestem małomówny/a.]	Am quiet around strangers.
[Znajduję czas dla innych.]	Take time out for others.
[ Postępuję zgodnie z harmonogramem.]	Follow a schedule.
[Często miewam huśtawki nastrojów.]	Have frequent mood swings.
[Nie mam zbyt bogatej wyobraźni.]	Do not have a good imagination.
1-całkowicie nietrafnie mnie opisuje, 5-całkowicie trafnie mnie opisuje	1 very inaccurate, 2 moderately inaccurate, 3 neither inaccurate nor accurate, 4 moderately accurate, 5 very accurate

## Sheet: Codebook
Sex	1 female, 2 male
Age	in years
Education	1 secondary, 2 Bachelor's degree, 3 Master's degree
Employment	1 employed 2 not employed
Marital status	1 single 2 in relationship
Health_situation	Do you think you are at high risk for complications if you develop Covid-19? 1 yes, 2 no

## Sheet: Data_Sample_2
ID2	Sex	Age	Education	Employment	Marital status	Health_situation	Vulnerability	fear1	fear2	fear3	fear4	fear5	fear6	fear7	IPIP_IPIP1	IPIP_IPIP2	IPIP_IPIP3	IPIP_IPIP4	IPIP_IPIP5	IPIP_IPIP6	IPIP_IPIP7	IPIP_IPIP8	IPIP_IPIP9	IPIP_IPIP10	IPIP_IPIP11	IPIP_IPIP12	IPIP_IPIP13	IPIP_IPIP14	IPIP_IPIP15	IPIP_IPIP16	IPIP_IPIP17	IPIP_IPIP18	IPIP_IPIP19	IPIP_IPIP20	Beh1	Beh2	Beh3
1	1	18	3	2	2	2	5	3	4	1	2	4	1	1	2	2	3	2	4	3	5	3	4	1	2	1	3	3	4	2	4	2	4	3	65	80	20
2	2	18	6	1	2	2	60	3	3	1	3	2	1	1	3	3	3	4	5	4	4	1	2	1	5	3	3	4	5	1	3	3	1	5	60	85	85
3	1	18	3	2	1	2	5	3	2	2	2	4	2	2	3	4	2	3	4	3	4	4	4	3	3	2	2	3	4	2	3	3	2	2	70	75	75
4	1	19	4	2	1	2	50	3	2	1	4	1	1	1	2	2	1	2	4	3	4	3	5	3	2	3	1	4	4	4	3	1	2	1	100	55	15
5	2	19	3	2	1	2	0	3	3	1	1	2	1	1	2	4	3	4	5	3	3	4	2	1	1	2	2	4	3	4	3	2	1	2	55	50	65
6	1	19	5	2	2	2	10	3	2	1	1	2	1	1	3	2	1	2	3	3	4	2	3	2	3	2	2	3	2	2	3	3	2	3	55	50	25
7	1	19	3	2	1	2	10	3	4	5	5	3	5	5	4	5	3	3	4	3	4	4	4	2	4	1	4	3	4	3	4	4	3	1	100	100	75
8	1	19	3	2	1	2	20	1	1	1	1	1	1	1	5	2	1	3	3	1	3	5	3	1	5	2	3	3	5	1	4	5	3	1	100	100	5
9	2	19	3	2	1	2	10	1	2	1	2	1	1	1	5	4	1	5	4	1	2	3	2	3	4	5	1	3	3	1	4	2	2	3	65	100	65
10	1	20	4	2	1	2	10	3	3	2	2	4	1	2	#NULL!	#NULL!	#NULL!	#NULL!	#NULL!	#NULL!	#NULL!	#NULL!	#NULL!	#NULL!	#NULL!	#NULL!	#NULL!	#NULL!	#NULL!	#NULL!	#NULL!	#NULL!	#NULL!	#NULL!	35	70	10
11	2	20	3	2	1	2	20	2	3	1	1	1	2	1	2	1	1	4	3	3	5	4	4	2	1	1	1	4	3	5	5	4	4	2	80	100	65
12	1	20	3	2	2	2	30	3	4	1	2	4	1	1	2	4	4	3	4	5	4	1	5	2	1	4	4	2	1	5	3	2	5	1	60	100	90
13	1	20	4	2	1	1	55	3	2	1	4	5	1	1	3	1	1	1	5	3	3	4	5	1	2	2	2	1	3	1	4	4	5	1	100	100	100
14	1	20	3	2	2	2	10	2	2	1	1	4	1	1	3	1	4	3	4	1	5	2	5	2	4	1	5	4	3	3	4	3	4	3	90	100	40
15	1	20	4	2	2	2	50	3	4	2	3	2	2	4	3	2	4	3	4	3	4	2	2	1	3	1	4	3	3	4	4	3	3	2	100	100	100
16	2	20	4	2	1	2	5	1	2	1	1	1	1	1	3	4	5	4	3	3	4	1	2	1	3	3	5	3	3	3	4	1	1	1	55	70	25
17	1	20	3	2	1	2	5	2	2	1	1	2	1	1	4	1	3	2	4	2	5	4	4	2	4	1	4	3	4	2	5	3	2	3	70	75	0
18	1	20	3	2	1	2	20	2	4	1	1	4	1	1	4	2	1	2	4	3	5	5	5	2	5	4	1	4	4	2	4	3	4	1	100	80	80
19	2	20	4	2	2	2	20	3	3	1	2	2	2	2	4	2	2	3	4	3	4	3	2	2	3	3	3	3	3	2	3	3	3	4	50	95	75
20	2	20	4	2	1	2	10	2	2	1	1	2	1	1	5	4	2	4	4	1	4	4	2	2	5	4	2	5	5	1	5	2	4	1	20	100	0
21	2	21	3	2	1	2	35	2	4	2	2	4	2	2	1	2	3	2	4	5	4	2	5	2	2	2	4	2	3	4	4	4	4	2	80	75	75
22	2	21	3	2	1	2	35	2	4	2	2	5	2	2	1	2	3	2	4	5	4	2	5	2	4	2	4	2	3	5	4	4	4	2	70	80	70
23	1	21	3	2	2	1	20	2	3	1	1	2	1	1	2	2	4	3	4	4	3	2	1	2	3	2	4	2	3	4	4	3	2	4	90	90	15
24	1	21	5	2	2	2	0	2	3	2	2	4	1	2	3	1	5	3	4	2	5	5	5	2	4	2	3	4	3	2	4	2	3	3	0	0	0
25	1	21	3	2	1	1	25	3	3	2	3	2	1	1	3	3	2	2	3	2	3	3	2	2	4	2	3	2	3	3	4	3	5	3	30	70	25
26	2	21	3	2	1	2	5	2	2	2	2	2	2	2	3	3	2	2	4	4	3	3	4	3	2	3	2	2	2	4	3	3	3	2	15	40	5
27	2	21	3	2	1	2	0	4	4	5	1	3	1	1	4	1	1	5	5	4	5	5	5	5	5	5	5	5	5	5	5	5	5	2	0	100	100
28	1	21	3	2	1	2	50	1	3	1	1	1	1	1	4	1	4	1	5	2	5	3	4	2	4	1	4	2	4	3	5	4	3	1	0	55	25
29	2	21	3	2	2	2	10	5	4	1	2	1	1	1	4	1	5	3	5	3	5	2	4	2	5	3	5	3	5	5	5	1	4	1	100	100	100
30	2	21	3	2	1	1	75	1	1	1	1	1	1	1	4	1	5	5	5	3	5	2	1	1	3	1	5	4	4	4	3	2	5	1	5	40	0
31	2	21	3	1	1	2	5	2	4	1	1	1	1	1	4	3	1	2	4	2	4	3	4	3	5	2	1	3	5	1	4	4	3	1	60	95	15
32	1	21	3	2	1	2	0	1	1	1	1	1	1	1	5	2	2	3	5	3	3	4	1	2	3	3	2	5	5	2	4	3	1	2	80	60	0
33	1	21	5	2	2	2	30	4	4	2	4	4	2	2	5	2	4	3	4	2	5	4	4	2	4	2	4	3	5	2	5	5	5	1	75	95	100
34	1	21	3	2	1	2	30	4	3	1	3	1	1	1	5	3	3	3	4	4	5	4	4	1	4	3	3	2	4	3	5	5	4	1	100	100	100
35	1	21	5	1	1	2	20	5	5	1	5	5	3	1	5	5	1	3	5	3	5	5	5	4	5	4	3	2	4	2	5	5	5	1	100	100	95
36	1	22	3	2	2	2	5	2	2	1	1	1	1	1	#NULL!	#NULL!	#NULL!	#NULL!	#NULL!	#NULL!	#NULL!	#NULL!	#NULL!	#NULL!	#NULL!	#NULL!	#NULL!	#NULL!	#NULL!	#NULL!	#NULL!	#NULL!	#NULL!	#NULL!	70	70	40
37	1	22	4	2	1	2	20	2	3	1	1	1	1	1	#NULL!	#NULL!	#NULL!	#NULL!	#NULL!	#NULL!	#NULL!	#NULL!	#NULL!	#NULL!	#NULL!	#NULL!	#NULL!	#NULL!	#NULL!	#NULL!	#NULL!	#NULL!	#NULL!	#NULL!	90	100	100
38	2	22	3	2	2	2	50	5	3	1	1	1	1	1	#NULL!	#NULL!	#NULL!	#NULL!	#NULL!	#NULL!	#NULL!	#NULL!	#NULL!	#NULL!	#NULL!	#NULL!	#NULL!	#NULL!	#NULL!	#NULL!	#NULL!	#NULL!	#NULL!	#NULL!	100	100	100
39	2	22	3	2	1	2	15	1	2	1	1	2	1	1	1	1	1	3	4	4	5	3	4	2	2	1	1	3	4	3	5	3	3	2	75	100	50
40	1	22	4	2	2	2	0	1	2	1	3	1	1	1	1	1	2	2	3	5	4	3	5	3	1	2	3	2	4	5	4	4	3	2	40	100	50
41	2	22	3	2	2	2	30	5	1	1	1	1	1	1	2	3	5	1	5	4	3	2	5	4	3	3	5	2	4	1	1	1	5	2	100	100	55
42	1	22	5	2	1	1	70	2	1	1	4	2	1	3	2	4	1	2	4	3	4	5	4	2	1	2	1	2	4	2	3	4	5	2	100	30	75
43	2	22	3	2	1	2	15	1	1	1	1	4	1	1	3	1	1	4	5	3	5	4	5	1	1	1	1	2	5	2	5	5	5	1	0	100	30
44	2	22	5	2	1	2	20	2	3	2	3	3	2	2	3	2	3	4	4	2	4	4	3	2	3	2	3	4	4	3	4	3	2	2	50	80	40
45	1	22	3	2	1	2	40	4	4	1	2	3	2	2	3	2	4	3	4	2	4	3	3	2	4	2	4	2	3	3	4	4	2	3	65	100	100
46	1	22	5	2	2	1	80	5	5	1	3	4	1	3	3	3	1	2	4	3	4	3	4	4	4	2	2	2	4	2	4	3	3	2	100	100	70
47	2	22	4	2	1	2	5	1	2	1	1	1	1	1	3	3	1	2	5	3	4	3	4	4	4	3	2	2	3	2	4	4	4	1	60	50	0
48	2	22	3	2	1	2	0	2	1	1	1	1	1	1	3	5	2	2	3	5	2	1	4	3	3	3	3	5	2	3	4	2	5	2	100	100	0
49	1	22	4	2	2	2	40	2	2	2	2	3	2	2	4	1	1	3	5	1	4	4	3	1	4	1	1	3	5	2	4	4	3	1	95	80	95
50	1	22	4	2	2	2	25	4	2	1	1	3	1	1	4	1	2	4	4	2	4	3	3	1	5	1	2	3	3	3	4	5	3	2	100	85	80
51	1	22	4	2	2	2	50	5	5	2	5	5	1	2	4	1	5	1	4	1	4	5	5	4	5	3	5	3	4	2	3	5	4	1	80	100	100
52	1	22	4	2	1	2	10	3	2	1	1	2	1	1	4	4	4	4	5	3	2	2	2	2	3	4	4	3	4	3	3	2	2	1	85	80	100
53	2	22	5	2	1	2	5	1	1	1	1	1	1	1	5	1	3	3	3	2	4	4	3	3	4	2	3	4	4	1	5	4	3	2	0	60	10
54	1	22	5	2	2	2	20	3	4	1	1	3	1	1	5	2	1	4	5	1	5	5	4	1	3	2	1	4	5	3	5	5	3	1	80	55	70
55	1	22	5	2	2	2	0	3	5	1	1	3	1	1	5	2	3	2	4	3	5	2	5	3	4	2	2	2	3	3	4	3	5	3	100	100	100
56	2	22	4	2	1	2	10	1	1	1	1	1	1	1	5	2	3	4	4	2	3	4	2	2	5	2	3	4	4	2	5	3	3	1	0	85	55
57	1	23	3	2	2	2	45	4	5	3	2	4	3	3	#NULL!	#NULL!	#NULL!	#NULL!	#NULL!	#NULL!	#NULL!	#NULL!	#NULL!	#NULL!	#NULL!	#NULL!	#NULL!	#NULL!	#NULL!	#NULL!	#NULL!	#NULL!	#NULL!	#NULL!	65	60	60
58	2	23	3	2	2	2	15	2	2	1	3	4	1	1	#NULL!	#NULL!	#NULL!	#NULL!	#NULL!	#NULL!	#NULL!	#NULL!	#NULL!	#NULL!	#NULL!	#NULL!	#NULL!	#NULL!	#NULL!	#NULL!	#NULL!	#NULL!	#NULL!	#NULL!	85	100	100
59	1	23	5	2	1	2	10	4	4	1	1	3	1	1	#NULL!	#NULL!	#NULL!	#NULL!	#NULL!	#NULL!	#NULL!	#NULL!	#NULL!	#NULL!	#NULL!	#NULL!	#NULL!	#NULL!	#NULL!	#NULL!	#NULL!	#NULL!	#NULL!	#NULL!	100	100	100
60	2	23	6	2	1	2	10	4	3	1	2	2	1	2	1	2	4	1	4	4	4	1	4	2	1	4	4	1	3	5	3	4	4	2	85	90	45
61	2	23	3	2	1	2	10	2	1	1	1	1	1	1	2	2	3	3	5	4	4	1	4	1	4	2	4	4	4	4	3	2	2	2	55	70	25
62	2	23	3	2	1	2	30	2	4	1	1	1	1	1	2	3	2	3	5	4	3	1	4	1	3	3	1	2	3	4	3	4	2	1	100	100	20
63	1	23	5	2	1	2	25	4	3	1	3	4	1	1	2	3	4	2	3	4	4	1	4	3	2	3	5	1	3	5	4	2	4	3	70	70	30
64	1	23	5	2	1	2	15	2	3	1	2	4	1	1	2	4	3	3	4	4	4	2	3	2	2	4	4	3	4	4	4	2	3	2	40	30	40
65	1	23	5	2	1	2	15	5	5	2	5	5	2	4	3	1	1	2	4	3	5	3	5	2	3	2	1	1	4	4	4	2	5	2	80	100	100
66	1	23	3	2	2	2	50	4	5	3	3	5	3	3	3	2	2	1	4	2	4	4	5	2	4	2	2	1	4	3	4	4	4	2	60	70	80
67	2	23	3	2	1	2	5	1	1	1	1	1	1	1	3	2	2	4	3	3	3	2	4	4	4	3	3	1	5	3	3	3	2	2	0	50	0
68	1	23	4	2	2	2	5	2	3	1	1	2	1	1	3	2	4	1	4	3	4	2	5	1	4	2	4	2	4	4	5	2	5	1	75	80	90
69	1	23	5	2	1	2	20	3	3	1	4	4	2	2	3	3	1	3	4	3	3	2	3	2	2	2	1	3	3	3	4	3	3	2	65	55	45
70	2	23	3	2	1	2	20	2	1	1	1	1	1	1	3	5	2	1	5	4	3	2	2	1	4	4	2	2	5	2	4	1	1	1	90	65	15
71	2	23	3	2	1	2	5	3	1	1	3	2	1	1	4	2	2	1	5	1	1	4	4	2	5	3	2	3	4	1	4	5	3	1	85	100	0
72	2	23	5	1	2	2	0	1	1	1	1	4	1	1	4	4	2	3	4	2	4	3	5	1	4	2	2	3	4	2	4	3	4	1	30	90	20
73	1	23	5	2	1	2	10	3	2	1	1	4	1	1	5	1	3	3	3	2	4	3	5	3	4	2	3	3	3	3	4	2	4	2	35	100	0
74	2	23	5	2	1	2	10	2	4	1	1	1	1	1	5	3	4	2	4	2	4	2	5	2	4	3	4	1	4	1	4	3	4	2	65	100	30
75	2	24	5	2	2	2	10	1	1	1	1	1	1	1	1	5	1	1	5	5	3	3	5	1	1	5	5	1	1	5	2	4	5	1	100	100	0
76	1	24	5	2	2	2	35	3	3	1	2	4	2	1	2	2	3	2	4	4	4	1	5	2	1	2	3	2	3	5	4	3	4	3	80	85	80
77	1	24	5	2	2	2	50	3	4	2	2	4	2	3	2	3	1	1	3	3	5	3	5	2	4	3	2	1	3	1	4	3	5	1	90	95	20
78	1	24	5	2	2	2	10	3	2	1	2	2	1	1	2	3	1	3	4	3	4	5	4	2	3	3	3	3	4	2	3	5	5	2	65	100	100
79	1	24	6	2	2	2	5	3	2	1	1	2	1	1	3	1	2	4	4	3	3	2	4	1	1	3	3	2	4	4	4	2	2	2	55	85	70
80	2	24	6	1	1	2	20	2	1	1	2	2	1	1	3	2	4	1	5	3	3	4	5	1	2	3	3	1	4	3	4	3	4	1	70	80	100
81	1	24	6	1	1	2	30	4	4	1	4	3	2	2	3	3	4	4	4	4	4	2	2	2	2	3	4	4	3	4	3	2	2	3	80	60	60
82	1	24	5	1	2	1	100	4	3	1	2	1	1	1	3	4	1	4	5	3	4	5	4	3	3	3	1	2	3	4	4	5	5	2	70	80	65
83	1	24	5	2	2	1	75	2	2	2	2	2	2	2	4	3	1	2	3	1	4	3	4	3	4	3	4	3	4	3	4	3	5	2	95	90	95
84	2	24	5	1	1	2	5	2	1	1	1	1	1	1	4	3	1	3	4	2	4	3	2	3	4	2	1	4	4	2	4	3	2	2	30	75	25
85	1	24	5	2	1	2	15	2	2	2	2	2	2	2	4	3	4	3	4	1	4	3	5	2	3	3	5	3	4	1	4	4	5	1	50	100	50
86	1	24	6	2	2	2	15	2	2	1	1	2	1	1	5	1	3	3	4	1	3	5	4	2	5	2	2	3	4	1	5	4	2	3	75	100	5
87	2	24	4	1	1	1	45	2	2	2	2	2	2	2	5	2	4	3	3	2	5	2	4	3	4	1	4	3	3	3	4	3	2	2	30	85	20
88	1	24	5	2	1	2	50	4	4	1	1	2	1	1	5	3	3	4	3	2	5	4	4	2	2	3	3	3	5	3	5	5	3	1	95	95	90
89	2	24	3	1	1	2	20	2	2	2	1	2	2	1	5	3	4	3	3	2	3	2	3	4	4	3	4	4	4	1	4	4	2	2	100	100	50
90	1	25	6	1	2	1	40	4	2	1	3	2	1	1	2	4	1	2	4	4	4	2	4	2	2	4	1	2	2	5	4	3	3	1	60	100	100
91	2	25	6	2	1	1	50	2	2	1	1	2	1	1	3	3	1	3	5	3	5	3	3	1	3	3	1	3	5	1	3	3	3	1	75	100	75
92	2	25	6	2	2	2	15	3	2	1	1	2	1	1	3	3	3	3	5	4	5	2	2	1	2	3	4	4	4	4	3	2	1	2	100	100	70
93	1	25	6	1	1	2	10	4	5	1	1	4	1	1	4	1	3	2	4	2	4	4	5	1	4	3	2	3	4	2	3	3	4	2	80	100	75
94	1	25	5	2	1	1	40	3	3	1	3	4	1	1	4	3	4	2	4	4	3	2	4	2	2	3	1	2	5	2	4	2	4	2	55	65	0
95	2	25	5	2	2	1	5	2	2	2	2	2	2	2	4	3	4	3	4	2	4	3	3	2	4	2	4	3	4	2	5	3	3	2	65	95	25
96	2	25	6	1	1	2	20	2	1	1	1	1	1	1	4	4	2	5	5	4	5	4	3	1	3	1	1	5	5	3	5	4	1	1	50	50	30
97	1	25	5	1	2	2	40	4	3	1	3	3	1	1	4	4	3	2	5	3	5	4	5	1	4	2	2	2	5	2	4	3	4	1	90	90	80
98	2	25	6	1	2	2	10	1	1	1	2	1	1	1	5	3	2	4	4	2	4	3	4	2	5	2	2	4	5	1	4	4	3	1	65	65	90
99	2	26	3	1	1	1	10	1	1	1	1	3	1	1	#NULL!	#NULL!	#NULL!	#NULL!	#NULL!	#NULL!	#NULL!	#NULL!	#NULL!	#NULL!	#NULL!	#NULL!	#NULL!	#NULL!	#NULL!	#NULL!	#NULL!	#NULL!	#NULL!	#NULL!	100	65	50
100	1	26	5	2	2	1	60	4	4	2	3	3	1	1	2	2	1	3	3	4	4	3	4	2	3	2	2	2	4	4	3	4	3	1	80	100	100
101	1	26	6	1	1	2	5	1	1	1	1	1	1	1	2	2	4	2	5	4	5	4	5	1	2	3	5	2	5	5	4	3	5	1	100	100	75
102	2	26	6	1	1	2	0	1	1	1	1	1	1	1	2	2	5	1	3	5	5	1	5	1	1	2	5	5	2	5	4	2	5	4	100	35	5
103	1	26	6	1	1	2	30	3	4	2	1	4	2	2	3	2	4	2	3	2	4	3	4	4	2	2	2	3	4	2	4	3	4	2	100	100	0
104	2	26	5	1	1	2	10	2	1	1	1	1	1	1	3	3	4	2	5	3	3	1	5	1	4	3	5	1	3	4	1	1	4	2	60	90	0
105	1	26	6	1	1	2	5	3	4	2	1	3	1	1	5	3	2	3	5	1	4	4	4	2	5	2	1	3	4	1	4	2	4	1	50	75	95
106	2	27	6	1	2	2	10	1	1	1	1	2	1	1	3	2	4	3	4	4	3	2	4	1	2	4	5	3	5	4	4	3	2	3	80	70	95
107	2	27	6	1	1	2	15	2	2	2	1	1	1	1	4	1	4	3	4	2	4	2	4	2	4	2	4	3	4	2	4	3	2	2	60	85	10
108	1	27	6	1	2	2	50	2	3	1	2	3	2	2	4	2	1	2	5	3	4	4	4	2	4	2	2	2	3	2	4	4	3	3	70	100	100
109	1	27	6	1	1	2	30	3	3	1	1	1	1	1	4	5	1	3	5	3	2	5	2	1	5	4	1	2	4	2	4	5	4	3	75	100	50
110	1	27	6	2	2	2	15	3	4	1	1	3	1	1	5	1	5	3	5	1	5	3	4	1	5	1	5	5	5	1	5	3	4	2	100	100	100
111	1	27	6	1	2	2	20	2	4	1	2	3	1	1	5	4	3	4	4	2	4	3	2	2	4	3	2	4	4	2	4	3	3	2	70	100	100
112	1	28	5	2	1	2	0	1	1	1	1	1	1	1	#NULL!	#NULL!	#NULL!	#NULL!	#NULL!	#NULL!	#NULL!	#NULL!	#NULL!	#NULL!	#NULL!	#NULL!	#NULL!	#NULL!	#NULL!	#NULL!	#NULL!	#NULL!	#NULL!	#NULL!	10	25	55
113	2	28	6	1	2	2	10	3	3	1	1	3	1	1	#NULL!	#NULL!	#NULL!	#NULL!	#NULL!	#NULL!	#NULL!	#NULL!	#NULL!	#NULL!	#NULL!	#NULL!	#NULL!	#NULL!	#NULL!	#NULL!	#NULL!	#NULL!	#NULL!	#NULL!	80	100	5
114	1	28	6	1	2	2	50	2	4	1	1	3	1	1	2	4	1	1	3	4	3	4	5	2	2	3	2	1	3	4	4	4	5	3	60	90	80
115	2	28	6	2	1	2	35	3	5	1	1	3	1	1	2	5	5	4	3	5	5	1	1	1	3	5	5	2	5	5	1	1	2	1	100	100	0
116	1	28	6	1	1	2	5	1	1	1	1	2	1	1	3	1	1	2	2	1	4	3	5	2	5	3	4	3	4	1	4	3	4	1	50	85	100
117	2	28	6	1	1	2	10	2	2	1	1	2	1	1	3	1	2	3	4	3	4	2	4	1	4	3	3	2	5	3	4	2	4	1	75	10	10
118	1	28	6	1	2	2	10	1	1	1	1	1	1	1	3	2	1	3	4	2	4	3	3	2	4	2	1	1	5	3	4	4	2	1	0	5	0
119	2	28	3	2	1	2	10	2	1	1	2	1	1	1	4	2	5	3	5	2	5	1	4	1	5	1	4	2	4	1	4	1	3	1	30	100	30
120	2	28	6	1	2	2	20	2	1	1	1	1	1	1	4	3	2	3	4	3	4	2	4	2	5	4	2	3	5	3	4	3	3	1	20	15	75
121	2	28	6	1	1	2	25	3	2	1	2	1	1	1	5	2	3	3	4	1	4	3	2	2	4	2	3	2	4	2	4	5	1	1	70	100	100
122	2	28	6	1	2	2	10	4	4	1	1	3	1	1	5	3	2	4	4	2	3	4	4	2	4	2	2	3	3	1	4	2	4	1	80	100	100
123	2	29	3	1	2	2	0	1	1	1	1	1	1	1	2	2	1	3	4	4	5	3	5	1	2	2	1	3	5	4	4	4	3	1	50	75	65
124	2	29	6	1	1	2	25	2	1	1	1	3	1	1	2	2	2	2	4	2	4	2	3	2	5	2	1	2	2	2	3	2	3	3	90	100	75
125	2	29	6	1	2	2	55	2	2	1	1	3	1	1	2	3	2	2	1	2	4	2	2	1	4	3	3	2	2	2	3	2	3	1	55	75	20
126	1	29	6	1	1	2	75	4	4	2	5	4	4	2	2	3	5	2	4	4	2	1	1	3	2	4	5	1	4	5	4	3	5	1	90	90	90
127	1	29	6	1	2	2	20	4	5	1	2	3	1	1	2	5	1	3	5	4	4	4	5	1	2	2	1	4	5	3	4	4	1	1	75	100	100
128	1	29	6	1	2	2	50	3	4	2	3	4	2	2	3	3	3	2	3	3	4	3	1	3	2	3	5	2	3	2	5	3	5	1	100	100	100
129	1	29	3	1	2	2	10	2	1	1	2	1	1	1	3	3	3	4	4	3	4	5	2	4	3	2	1	5	3	3	3	2	1	1	0	100	50
130	1	29	6	1	1	2	20	2	4	1	3	4	1	2	4	1	4	2	5	3	5	3	3	1	5	1	5	3	5	5	5	4	5	1	75	75	0
131	1	29	6	1	2	2	35	2	1	1	2	1	1	1	5	4	5	3	5	1	2	5	4	1	5	3	5	3	5	1	4	4	5	1	0	55	0
132	1	30	6	1	2	1	10	4	4	2	3	4	1	1	#NULL!	#NULL!	#NULL!	#NULL!	#NULL!	#NULL!	#NULL!	#NULL!	#NULL!	#NULL!	#NULL!	#NULL!	#NULL!	#NULL!	#NULL!	#NULL!	#NULL!	#NULL!	#NULL!	#NULL!	100	100	95
133	1	30	6	1	2	1	50	2	1	1	1	1	1	1	2	4	4	5	5	5	4	4	2	2	3	2	4	4	5	5	3	4	2	1	100	50	80
134	1	30	4	1	2	1	60	3	1	1	3	2	1	1	3	1	1	2	3	3	5	4	5	3	3	1	1	3	4	3	5	3	4	1	50	100	60
135	2	30	3	1	1	2	20	2	2	2	2	2	2	2	3	1	2	4	4	3	4	4	2	2	4	2	2	4	3	3	4	3	2	2	40	90	75
136	2	30	6	1	2	2	10	2	4	1	1	2	1	1	3	2	4	5	4	4	3	2	5	2	2	3	4	5	4	3	3	2	1	3	85	100	30
137	1	30	6	1	2	2	15	2	2	1	2	2	1	1	3	2	5	4	4	2	4	3	2	3	2	2	5	4	4	5	4	3	2	2	80	100	85
138	1	30	6	2	1	2	10	2	4	1	2	4	2	1	3	3	2	3	5	4	4	1	4	2	2	3	1	3	4	2	3	2	4	1	95	40	30
139	2	30	6	1	2	2	0	2	1	1	1	1	1	1	4	3	2	4	4	2	4	2	3	2	3	3	3	3	4	3	3	4	2	1	0	50	0
140	2	31	4	1	1	2	0	1	1	1	1	1	1	1	2	3	2	4	4	4	4	4	3	1	2	3	2	4	5	4	3	4	2	1	30	100	95
141	2	31	5	1	2	2	10	3	1	1	2	4	1	1	2	4	1	3	4	4	5	1	4	1	1	3	1	3	3	5	2	1	2	2	75	100	100
142	2	31	6	1	2	1	80	1	1	1	1	1	1	1	4	2	5	5	5	2	5	4	1	1	5	2	5	1	5	1	4	2	1	2	75	100	100
143	2	31	4	1	1	2	10	4	4	3	3	3	1	1	5	3	1	1	4	3	5	4	4	4	4	2	1	1	4	2	5	5	5	2	100	100	0
144	2	32	3	1	2	1	35	3	3	3	3	3	3	3	1	2	2	2	2	3	3	2	3	2	3	3	3	3	3	3	2	3	3	2	100	90	50
145	1	32	2	2	2	1	95	2	1	1	1	1	1	1	2	3	1	1	3	5	3	5	5	4	2	3	1	1	1	5	2	5	5	5	50	85	0
146	2	32	6	1	2	2	35	3	2	1	1	4	1	1	3	1	1	4	4	3	4	3	3	1	1	1	2	4	5	3	4	4	1	1	75	100	65
147	2	32	6	1	2	2	5	2	1	1	1	1	1	1	3	2	3	4	4	4	4	2	3	2	3	3	2	4	4	4	2	2	2	1	20	10	0
148	1	32	4	2	1	2	60	3	4	2	4	3	3	3	3	3	2	1	3	3	3	2	5	2	2	3	4	2	1	5	4	2	4	3	70	85	65
149	1	32	5	1	2	2	30	2	1	1	2	2	1	1	3	3	2	4	5	3	3	2	4	2	2	1	2	4	5	1	5	4	4	2	55	100	20
150	1	32	6	1	1	2	10	1	3	1	1	1	1	1	3	4	2	5	4	4	4	4	1	1	4	3	2	5	2	4	3	1	1	2	0	10	50
151	1	32	3	1	2	2	10	3	4	1	1	2	1	1	4	1	2	2	4	1	4	4	4	2	4	1	4	2	4	2	4	2	4	1	70	85	55
152	1	32	4	1	3	2	0	1	1	1	1	2	1	1	4	2	2	2	4	1	4	4	2	1	4	1	2	1	4	2	4	5	2	1	0	100	0
153	1	32	6	1	2	2	25	3	4	2	3	4	1	3	4	3	2	4	3	2	4	3	3	1	4	2	1	3	3	3	3	3	2	1	70	70	95
154	1	33	6	1	1	1	75	3	4	2	4	4	2	2	1	2	3	4	3	4	4	2	3	2	2	1	4	3	3	2	3	2	2	3	95	85	80
155	1	33	6	1	2	2	10	3	3	3	2	2	2	2	3	1	2	1	4	3	5	3	3	2	4	1	2	5	4	2	5	4	4	1	80	100	100
156	1	33	4	2	2	2	10	2	1	1	2	2	1	1	3	2	2	4	3	2	5	5	3	2	3	4	2	4	5	4	4	4	3	1	45	40	50
157	1	33	6	1	2	2	35	2	2	1	1	1	1	1	3	2	3	3	4	3	4	4	2	2	3	3	2	4	3	4	3	3	2	2	60	95	70
158	1	33	6	1	2	2	30	3	4	2	2	4	2	1	3	2	5	4	4	2	3	2	4	1	3	2	4	3	3	3	4	2	5	2	100	100	0
159	1	33	6	1	2	2	10	4	4	1	2	3	2	2	4	1	2	2	4	2	4	4	4	3	4	2	2	4	2	1	4	2	2	2	70	80	45
160	1	33	5	1	2	2	5	1	1	1	1	1	1	1	4	1	4	4	4	1	5	2	1	1	5	1	5	5	4	2	4	1	3	5	0	0	75
161	2	34	5	1	2	1	70	3	4	1	1	4	1	1	2	3	4	2	4	5	4	3	4	4	1	5	4	2	2	4	4	5	2	3	80	80	20
162	1	34	6	1	2	2	50	3	4	1	2	3	1	1	3	1	2	3	3	3	4	1	4	1	5	1	3	2	3	3	3	3	3	2	75	75	50
163	1	34	6	1	2	2	30	1	3	1	1	1	1	1	3	1	4	3	5	3	5	3	4	1	3	1	3	3	5	3	4	2	3	2	100	100	50
164	1	34	6	1	2	2	0	3	4	2	1	2	2	1	3	2	1	2	5	3	4	3	3	2	4	3	1	3	2	5	3	3	4	1	50	65	100
165	1	34	6	2	2	2	5	1	2	1	1	3	1	1	3	2	1	3	4	2	4	4	4	1	3	2	2	4	3	1	4	3	2	4	50	15	15
166	2	34	6	1	2	2	10	2	1	1	1	2	1	1	3	2	2	4	5	3	4	3	2	1	2	2	2	4	2	4	4	2	2	2	85	100	100
167	2	34	6	1	1	1	70	3	3	1	3	1	1	1	3	3	1	3	4	4	3	5	3	1	2	3	1	4	4	4	3	5	2	2	100	0	70
168	2	34	6	1	2	2	50	1	1	1	1	1	1	1	4	1	1	4	4	2	4	4	1	1	4	2	4	4	5	1	4	4	1	1	100	100	100
169	1	34	6	1	2	2	15	3	4	3	2	2	1	1	4	2	2	4	4	2	4	4	5	2	4	2	2	4	4	2	4	4	4	2	50	90	50
170	1	34	6	1	2	2	10	1	1	1	1	1	1	1	5	4	2	4	5	2	2	5	5	4	5	2	2	4	5	1	5	5	4	1	0	80	0
171	1	35	5	1	2	2	5	1	1	1	1	1	1	1	1	3	2	3	4	4	3	4	4	1	1	3	2	3	3	4	3	3	4	2	75	50	10
172	1	35	6	2	2	2	50	2	4	2	2	4	2	2	2	2	4	1	4	3	2	1	5	3	3	3	4	1	2	1	3	2	4	3	55	95	55
173	1	35	6	1	1	1	50	5	5	3	2	4	4	3	2	4	4	1	4	5	4	3	5	1	3	2	4	1	3	3	2	2	4	2	50	100	50
174	1	35	6	1	2	1	50	3	4	2	3	4	3	3	3	1	1	2	4	3	4	4	5	3	2	1	2	2	4	2	4	3	4	2	50	50	50
175	1	35	6	1	1	2	30	3	4	1	1	2	1	1	3	2	2	3	3	4	4	3	3	2	2	3	2	3	3	5	4	4	3	2	80	100	100
176	1	35	3	1	1	2	15	3	3	1	1	1	1	1	3	4	1	3	4	2	3	4	2	1	4	2	1	5	5	3	3	3	2	1	100	100	50
177	2	35	6	1	2	2	10	2	2	1	1	1	1	1	4	1	3	4	5	2	5	3	3	1	4	2	2	4	5	1	4	4	2	1	25	25	0
178	1	35	6	1	2	1	90	4	4	1	3	3	1	1	4	2	2	2	3	2	4	4	4	1	4	1	1	4	4	1	4	3	1	1	100	100	100
179	2	35	6	1	2	2	25	3	2	1	1	1	1	1	4	2	3	4	4	2	4	3	2	2	5	2	2	4	4	2	4	3	1	1	70	60	80
180	2	35	6	1	2	2	0	4	4	1	1	1	1	1	5	1	1	4	5	1	4	5	3	1	4	1	1	5	4	1	5	5	1	5	100	100	100
181	1	36	6	1	3	1	55	4	5	3	4	4	4	3	#NULL!	#NULL!	#NULL!	#NULL!	#NULL!	#NULL!	#NULL!	#NULL!	#NULL!	#NULL!	#NULL!	#NULL!	#NULL!	#NULL!	#NULL!	#NULL!	#NULL!	#NULL!	#NULL!	#NULL!	55	100	60
182	1	36	6	1	2	2	50	2	1	1	1	1	1	1	2	2	1	2	5	3	4	5	5	1	3	1	1	2	5	4	5	5	2	1	100	100	100
183	2	36	6	1	2	2	20	1	2	1	1	3	1	1	2	2	1	3	4	2	3	2	2	1	3	2	1	2	5	3	4	5	2	1	90	100	60
184	2	36	6	1	2	2	20	2	2	1	1	2	1	1	2	2	2	2	4	4	4	5	4	1	3	2	2	4	5	2	4	5	2	1	85	95	65
185	2	36	6	1	2	2	30	4	2	1	2	3	1	1	3	2	2	2	4	3	5	4	5	1	1	3	4	1	4	4	3	4	2	4	70	100	85
186	2	36	6	1	1	2	25	3	2	1	2	1	1	1	3	2	3	2	5	3	3	2	4	2	4	2	3	2	5	4	4	3	4	1	35	80	10
187	1	36	6	1	1	1	80	5	4	1	1	2	1	1	3	3	2	3	5	3	3	3	3	1	2	2	1	3	5	5	3	1	3	1	100	100	50
188	1	36	6	1	1	1	100	4	2	1	4	1	1	1	4	1	1	1	4	1	5	5	4	1	5	1	4	4	4	1	4	4	1	1	100	100	15
189	1	36	6	2	2	2	60	4	4	1	1	3	1	1	4	1	1	3	5	2	5	3	5	2	5	1	3	1	3	1	5	3	4	1	100	100	100
190	2	36	6	1	2	2	25	4	3	2	3	3	2	2	4	2	3	2	5	3	5	3	5	1	3	1	4	1	2	2	4	4	3	1	60	25	70
191	2	36	6	1	2	2	35	1	1	1	1	1	1	1	5	2	4	3	5	1	4	1	2	2	5	1	4	4	3	1	4	4	3	2	50	100	55
192	2	37	6	1	2	1	55	4	2	1	3	1	1	1	1	3	5	4	5	4	2	5	2	3	4	1	2	1	4	3	4	2	1	1	70	95	80
193	2	37	6	1	3	2	15	3	1	1	2	1	1	1	2	2	2	2	3	2	3	3	5	2	3	2	2	2	4	3	4	4	4	2	10	80	70
194	2	37	6	1	2	2	5	2	1	1	1	3	1	1	2	3	4	5	4	4	4	4	5	2	2	4	4	3	4	2	3	3	4	1	80	75	5
195	2	37	6	1	2	2	10	3	1	1	2	1	1	1	3	2	1	3	3	1	4	4	4	5	5	1	1	3	3	4	4	4	3	1	50	100	100
196	1	37	6	1	2	2	50	4	4	3	3	3	2	1	3	2	3	2	2	4	3	2	4	4	3	3	4	2	3	4	2	3	5	4	100	100	55
197	1	37	6	1	2	2	50	3	3	1	1	2	2	2	4	2	1	1	4	3	5	5	5	4	4	2	1	2	4	1	4	4	4	1	75	100	50
198	2	37	5	1	2	2	5	2	4	1	1	2	1	1	4	4	4	4	5	2	2	2	2	1	4	2	4	4	4	2	4	4	2	1	60	100	0
199	1	38	6	1	2	1	50	4	3	1	4	2	1	1	#NULL!	#NULL!	#NULL!	#NULL!	#NULL!	#NULL!	#NULL!	#NULL!	#NULL!	#NULL!	#NULL!	#NULL!	#NULL!	#NULL!	#NULL!	#NULL!	#NULL!	#NULL!	#NULL!	#NULL!	100	100	50
200	1	38	2	1	1	2	50	2	2	2	3	2	2	2	2	2	3	2	4	3	4	4	4	3	4	2	3	3	4	3	4	4	3	2	75	85	85
201	2	38	5	1	2	1	70	2	2	1	1	1	1	1	3	1	2	3	3	2	4	4	3	2	4	2	2	4	3	3	4	4	2	2	50	90	35
202	1	38	6	1	1	2	25	3	4	2	2	2	1	1	3	1	3	3	4	2	5	3	4	2	3	1	3	3	3	3	5	4	2	2	50	90	30
203	1	38	2	1	3	2	5	3	3	1	1	3	2	3	3	1	3	3	4	3	5	5	5	1	4	1	2	3	5	1	5	3	4	1	20	100	75
204	1	38	6	1	2	2	30	4	3	1	2	3	1	2	3	1	5	3	3	4	5	3	4	4	3	1	4	4	4	4	4	3	4	3	100	100	70
205	1	38	6	1	2	2	50	5	2	1	3	3	3	3	3	2	1	2	5	4	4	4	5	2	2	3	1	4	3	4	4	4	4	2	100	70	100
206	1	38	6	1	3	2	20	1	1	1	1	2	1	1	3	2	2	4	4	3	4	2	2	2	3	2	3	3	2	4	4	4	2	3	70	100	0
207	1	38	6	1	1	1	100	2	2	1	3	2	1	1	3	3	1	3	3	4	3	1	1	1	3	1	2	1	3	1	3	2	1	1	50	80	0
208	1	38	6	1	2	2	25	4	4	1	3	3	1	1	3	3	1	4	5	1	3	5	3	1	5	3	1	4	4	4	4	4	1	1	85	100	100
209	1	38	6	1	2	2	10	4	3	3	1	4	1	1	3	4	1	3	4	3	3	5	4	2	3	2	1	3	3	3	4	5	3	3	25	100	60
210	2	38	3	1	2	2	10	3	2	1	2	2	1	1	3	5	1	5	4	4	3	4	1	1	4	5	2	5	2	4	4	3	1	1	80	60	0
211	1	38	6	1	2	1	70	4	4	2	4	4	2	3	4	1	1	4	4	2	5	4	4	3	4	1	1	3	4	2	5	3	3	2	50	100	95
212	1	38	6	1	2	2	10	1	1	1	1	1	1	1	4	2	4	4	4	2	4	3	2	2	3	1	4	2	5	2	4	2	5	1	0	0	0
213	1	38	6	1	2	2	15	2	2	2	1	2	1	1	4	3	2	3	3	2	4	4	2	2	4	2	2	4	5	3	4	4	4	1	80	75	10
214	2	39	6	1	2	2	5	5	5	3	3	4	1	2	1	2	3	3	4	5	4	2	5	2	2	2	3	4	4	4	3	2	2	2	100	100	100
215	1	39	5	1	2	2	10	2	3	1	1	2	1	1	2	1	1	1	4	2	2	4	2	1	4	2	2	2	2	3	4	3	1	2	25	90	10
216	1	39	6	1	2	2	5	4	4	1	1	4	1	1	2	1	3	1	5	3	3	4	3	3	1	2	4	1	5	5	4	4	3	1	25	100	10
217	2	39	6	1	2	2	50	2	4	1	4	3	1	1	3	1	5	4	4	2	5	1	3	1	3	2	5	3	2	3	4	3	2	3	100	100	100
218	1	39	6	1	3	1	75	4	4	1	2	4	1	1	4	1	1	2	5	1	4	3	5	1	5	1	1	2	5	1	5	5	4	1	60	100	100
219	2	39	6	1	2	2	50	4	3	1	4	3	1	1	4	1	4	4	4	1	5	2	4	1	5	2	4	2	5	1	4	2	2	1	100	100	100
220	1	39	6	1	2	1	70	4	3	2	4	1	1	1	4	2	2	3	4	2	4	4	2	1	5	3	2	3	4	1	4	4	1	1	100	100	100
221	1	39	6	1	2	2	10	2	4	1	1	3	1	1	4	2	4	2	5	3	4	3	4	1	3	2	4	2	4	4	4	3	3	2	80	15	0
222	2	39	6	1	2	2	40	1	1	1	1	1	1	1	4	3	4	3	5	2	4	2	3	2	4	3	4	4	3	2	4	2	3	3	50	95	5
223	2	39	6	1	2	2	35	3	3	2	1	2	2	1	4	4	5	2	4	3	3	4	4	3	2	4	5	2	4	2	4	3	5	2	65	85	55
224	2	40	6	1	2	2	15	3	2	2	2	2	1	1	2	1	1	1	5	3	3	5	5	1	4	2	2	2	5	4	4	5	4	1	70	100	100
225	1	40	6	1	2	2	20	4	4	1	2	3	1	1	2	1	1	3	4	3	5	4	4	2	4	1	2	4	3	3	4	3	5	4	75	95	70
226	1	40	6	1	2	2	25	2	2	2	3	3	1	1	2	2	2	2	3	4	4	4	4	4	2	3	2	2	3	4	3	4	3	4	40	100	35
227	1	40	6	1	2	2	50	3	5	1	2	3	1	1	3	2	1	1	5	4	3	4	5	1	3	3	1	2	5	1	1	4	3	1	100	100	100
228	1	40	6	1	1	2	30	2	1	1	2	2	1	1	3	2	2	2	3	3	4	3	3	2	3	2	2	4	4	2	3	3	2	2	45	65	55
229	1	41	6	1	2	2	50	3	3	1	3	3	1	1	1	2	1	1	5	4	4	3	5	2	2	2	2	2	4	4	4	3	5	1	75	100	75
230	1	41	6	1	1	2	50	3	3	1	1	3	1	1	3	2	1	3	4	3	5	4	3	1	3	1	1	4	3	3	4	4	3	2	50	90	45
231	2	41	6	1	2	2	50	4	4	2	2	4	2	2	3	2	2	3	5	2	5	4	2	1	3	1	2	2	5	3	4	4	2	1	70	100	100
232	1	41	6	1	2	1	50	4	4	1	4	4	2	2	3	2	3	2	4	2	4	4	4	2	4	2	4	2	4	2	3	3	3	2	70	70	35
233	1	41	6	1	2	2	10	3	1	1	1	3	1	1	5	2	3	3	4	1	4	4	5	1	5	1	3	2	5	1	5	3	3	1	80	100	70
234	1	42	6	2	2	1	100	4	2	1	4	1	1	1	1	2	3	3	4	1	4	4	2	5	1	3	4	1	5	4	3	4	2	3	100	100	100
235	1	42	6	1	1	2	40	3	3	2	3	3	2	2	2	3	3	4	4	3	4	3	3	3	2	2	2	3	3	3	4	4	3	2	75	90	65
236	2	42	6	1	2	1	50	3	1	1	3	1	1	1	2	5	1	1	4	4	5	5	4	1	3	1	2	2	3	5	4	4	1	1	100	50	50
237	1	42	6	1	2	2	55	3	3	3	2	4	1	1	3	2	2	2	3	3	1	3	5	2	3	1	2	2	3	3	3	3	3	2	0	55	30
238	1	42	6	1	2	2	20	2	2	2	2	2	1	1	3	2	4	4	4	4	5	2	4	4	4	2	4	4	3	4	3	2	2	2	80	100	95
239	1	42	6	2	3	2	5	1	1	1	1	1	1	1	4	1	1	4	5	1	5	5	1	1	5	1	1	4	4	1	5	3	1	1	15	0	0
240	1	42	6	1	2	1	90	5	2	2	2	1	1	1	5	2	2	4	5	1	2	4	4	1	5	2	2	2	5	1	5	5	3	1	100	100	100
241	1	43	5	1	2	2	20	1	2	1	1	1	1	1	#NULL!	#NULL!	#NULL!	#NULL!	#NULL!	#NULL!	#NULL!	#NULL!	#NULL!	#NULL!	#NULL!	#NULL!	#NULL!	#NULL!	#NULL!	#NULL!	#NULL!	#NULL!	#NULL!	#NULL!	75	95	40
242	1	43	5	1	2	2	10	3	3	1	2	2	2	2	2	1	2	4	5	3	4	4	3	2	2	1	2	3	5	4	5	4	2	1	95	100	95
243	1	43	6	2	2	2	20	5	5	5	5	4	4	3	3	1	1	1	5	2	5	3	5	1	5	1	2	1	4	2	5	3	5	1	100	100	60
244	1	43	6	1	3	2	5	2	2	1	1	1	1	1	3	1	1	3	5	3	3	3	1	1	1	1	5	5	5	1	4	4	4	1	0	100	100
245	1	43	6	1	2	2	35	4	4	3	3	4	4	3	3	3	2	2	5	4	5	4	5	1	3	4	2	2	3	4	4	4	3	1	85	100	100
246	1	43	3	1	2	2	30	3	3	1	1	2	2	2	4	2	2	4	4	2	5	4	3	2	4	2	2	3	3	3	4	4	2	2	50	100	35
247	1	43	6	1	2	2	50	3	4	1	1	2	1	1	4	2	4	1	3	1	4	4	4	1	5	3	4	3	3	1	4	2	2	2	100	100	50
248	1	43	6	1	2	2	10	1	1	1	1	1	1	1	5	5	2	3	5	5	3	4	3	1	5	4	2	5	5	2	3	4	4	1	25	100	25
249	2	44	6	1	2	2	5	1	1	1	1	1	1	1	2	2	1	2	4	3	4	4	4	1	3	2	1	2	4	3	4	4	4	2	80	90	50
250	1	44	5	2	2	2	25	1	1	1	1	1	1	1	2	3	1	3	4	2	4	1	3	2	4	3	2	4	3	3	4	2	2	3	0	55	45
251	1	44	6	1	2	2	15	2	3	1	1	3	1	1	4	1	2	3	3	2	4	4	2	3	3	1	2	2	4	2	3	5	2	2	15	55	95
252	2	44	6	1	1	2	5	2	3	1	2	3	1	1	4	2	1	3	5	1	4	3	5	1	4	2	1	3	4	2	4	3	4	1	90	90	95
253	2	44	6	1	2	2	10	4	1	1	3	1	1	1	4	2	2	4	5	1	3	4	4	1	4	3	2	4	4	2	4	4	2	1	50	85	20
254	1	45	6	1	2	2	50	4	4	1	3	2	1	1	1	3	2	2	4	4	4	4	4	1	2	3	1	1	3	3	3	3	1	1	90	90	20
255	1	45	5	1	2	1	70	3	1	1	1	1	1	1	3	2	1	2	4	2	2	5	5	4	3	1	1	3	3	1	4	3	1	4	80	80	80
256	1	45	6	1	2	2	5	1	1	1	1	4	1	1	3	3	3	3	3	3	3	3	3	3	3	3	3	3	3	3	3	3	3	3	95	100	55
257	2	45	6	1	3	1	55	2	2	3	2	2	1	1	4	2	1	3	5	4	4	5	4	1	4	4	1	2	5	2	4	5	4	1	20	75	5
258	1	45	6	1	2	2	5	3	4	1	1	4	2	1	4	2	4	3	4	3	4	2	3	4	2	2	3	3	3	3	4	3	5	3	100	100	85
259	2	45	3	1	2	1	40	4	3	1	2	4	1	1	4	4	4	3	4	2	4	3	4	5	4	3	4	2	4	3	4	2	4	2	75	45	0
260	2	45	6	1	2	1	55	4	4	1	2	3	1	1	5	1	4	4	5	2	5	4	3	1	5	1	4	3	5	2	5	4	5	1	80	90	25
261	1	46	6	1	2	2	55	4	4	2	4	4	2	2	2	2	1	2	5	4	4	4	4	2	2	2	2	2	4	4	2	4	4	2	90	90	45
262	2	46	6	1	1	2	25	2	4	1	2	2	1	1	2	4	4	4	4	3	4	4	4	1	4	4	4	3	4	3	3	3	3	2	75	85	5
263	2	46	3	1	1	1	50	3	2	2	3	3	2	2	3	2	2	3	4	4	3	2	3	2	2	3	3	3	3	3	3	3	3	2	70	100	100
264	2	46	3	1	2	1	35	4	4	1	4	4	3	2	4	2	1	4	3	2	4	5	5	4	4	2	1	1	5	2	4	5	4	1	85	95	85
265	1	46	6	1	2	2	5	1	1	1	1	1	1	1	4	2	3	5	5	1	5	4	3	1	5	3	4	2	5	3	4	4	1	1	50	90	0
266	1	46	6	1	2	1	70	3	2	1	2	1	1	1	4	3	1	3	5	1	3	4	3	1	5	3	1	5	5	1	4	4	4	1	100	100	80
267	2	47	6	1	3	1	50	3	3	1	3	4	1	1	2	3	2	3	2	4	4	2	3	1	2	3	3	3	4	4	2	3	3	1	100	50	50
268	1	47	6	1	3	1	50	4	4	2	3	3	3	2	3	1	3	3	5	3	5	4	4	1	4	1	3	3	4	4	5	3	3	1	85	75	65
269	1	47	6	1	2	2	40	3	3	2	3	3	2	2	3	2	3	2	4	3	4	4	5	2	3	2	2	2	3	3	4	3	3	1	75	95	100
270	1	47	6	1	2	2	5	5	3	1	1	3	1	1	3	5	3	2	3	5	5	5	5	2	5	3	3	3	5	3	5	5	3	5	95	100	100
271	1	47	6	2	2	1	10	1	1	1	1	3	1	1	4	1	1	2	4	1	4	4	3	1	4	2	1	4	4	1	5	5	2	1	0	15	0
272	1	47	3	1	2	1	75	4	4	1	4	5	2	1	4	1	1	3	4	2	5	3	2	3	5	1	1	3	4	3	4	3	3	2	80	100	60
273	2	47	6	1	2	2	0	1	1	1	1	3	1	1	4	1	1	4	3	3	3	5	2	5	4	3	3	4	4	3	3	3	1	1	50	50	0
274	2	47	4	2	2	2	10	2	1	1	1	1	1	1	4	3	2	3	4	2	3	3	3	2	4	3	3	4	4	1	3	3	3	2	0	0	0
275	2	48	6	1	2	2	25	2	4	1	2	3	2	1	2	2	1	2	3	4	5	5	5	1	2	3	1	3	3	4	3	4	2	2	10	100	80
276	1	48	6	1	2	2	40	2	4	1	1	4	2	1	3	2	2	1	4	1	3	4	4	1	4	2	2	2	5	1	5	4	2	1	80	100	100
277	1	48	6	1	2	2	15	3	2	1	2	1	1	1	4	1	3	3	4	2	4	4	4	2	4	2	2	4	4	2	4	3	4	4	55	100	20
278	2	48	6	1	2	2	35	3	3	3	4	4	3	3	5	1	2	4	4	1	4	4	3	1	5	1	2	4	4	1	4	4	1	1	60	85	90
279	1	49	6	1	2	2	70	5	5	2	5	5	3	3	4	4	3	2	4	3	4	3	4	1	4	2	4	4	5	4	3	2	3	1	100	100	50
280	2	49	6	1	2	2	5	1	2	1	1	5	1	1	5	3	1	3	5	1	2	5	3	1	5	3	1	5	5	1	3	5	1	1	0	50	0
281	2	50	3	1	2	1	40	4	3	1	1	2	1	1	2	2	4	4	3	3	4	4	4	3	4	1	4	3	4	2	3	4	3	4	60	100	0
282	1	50	6	1	2	2	10	3	3	1	2	3	1	1	3	1	3	3	5	3	5	3	4	3	3	1	4	3	5	3	5	3	3	1	95	100	100
283	1	50	3	1	2	1	80	4	4	2	4	2	1	1	4	2	1	2	3	2	2	5	5	1	5	2	1	2	4	1	4	5	2	1	100	95	100
284	1	50	6	1	2	1	70	3	4	1	4	4	1	2	4	2	1	2	4	2	3	4	4	2	3	3	2	3	4	3	4	4	4	2	50	100	75
285	1	50	6	1	2	2	30	4	4	4	2	4	2	3	4	5	3	2	2	4	5	3	3	2	3	2	1	3	2	2	3	1	3	3	80	100	100
286	2	50	6	1	1	2	50	2	2	1	2	1	1	1	5	3	2	4	5	1	2	3	2	1	5	2	2	2	4	1	2	2	2	1	100	0	0
287	1	51	3	1	2	2	0	3	2	1	1	2	1	1	2	2	1	2	5	3	4	4	4	2	3	3	1	3	2	5	3	4	2	1	70	85	50
288	2	51	6	1	2	2	40	2	3	1	2	3	1	1	3	2	4	4	4	4	3	2	5	2	2	2	4	2	5	4	4	4	3	2	75	60	50
289	1	52	6	1	3	1	50	2	4	1	2	4	1	1	3	2	4	2	4	4	5	4	2	1	2	1	4	2	4	4	4	4	2	3	60	75	75
290	2	53	6	1	2	2	10	1	1	1	1	1	1	1	1	1	2	4	5	4	5	4	1	5	1	5	2	5	4	3	5	5	1	1	100	100	0
291	1	53	5	1	2	1	60	3	4	1	3	3	1	2	4	1	3	4	4	2	5	3	3	2	4	1	2	2	4	3	4	4	2	1	50	100	65
292	2	55	6	1	2	2	50	5	4	2	4	4	3	3	3	3	1	3	4	4	4	4	4	5	4	2	1	3	3	3	3	4	3	4	75	75	10
293	2	55	6	1	2	1	80	4	4	2	2	3	2	2	4	1	2	4	4	1	5	4	2	2	5	1	1	5	5	3	5	4	1	1	75	100	75
294	1	55	6	1	3	1	50	3	3	1	3	3	1	1	4	1	3	3	5	3	5	3	3	1	5	1	3	3	5	1	5	3	3	1	65	100	5
295	2	56	6	1	2	1	50	2	3	1	2	3	1	1	2	2	1	3	4	3	5	4	4	1	3	3	2	4	5	3	4	3	2	3	70	100	20
296	2	56	3	1	2	2	5	1	1	1	1	1	1	1	4	2	2	4	4	4	4	3	2	1	5	2	2	2	4	4	2	2	1	1	0	0	0
297	1	57	6	1	3	2	55	2	4	3	3	3	1	1	3	2	4	2	4	2	5	2	2	1	5	1	4	3	5	2	4	1	4	1	80	100	100
298	1	58	6	2	3	1	80	1	1	1	1	1	1	1	1	2	1	4	5	5	5	3	2	1	3	1	2	4	3	3	3	1	1	3	50	65	5
299	2	58	6	1	3	2	60	5	5	1	4	4	2	2	2	4	1	3	5	4	2	5	2	1	4	2	1	3	4	4	2	4	3	1	95	90	80
300	1	59	6	1	2	1	65	4	4	1	3	2	2	2	3	2	1	4	5	3	4	3	2	2	5	2	1	2	4	3	3	4	2	1	100	100	100
301	2	60	6	1	2	2	75	4	4	1	4	4	2	1	1	1	1	1	4	1	4	2	5	1	5	1	2	2	4	4	4	2	4	1	100	100	25
302	2	60	6	2	2	1	50	3	4	1	2	4	2	1	3	3	4	3	4	4	4	2	2	2	4	3	4	4	3	2	4	4	2	2	85	100	75
303	1	60	6	1	1	2	15	3	3	1	3	4	2	1	4	2	2	4	4	2	4	2	2	2	4	1	2	2	3	2	3	2	2	2	55	100	55
304	1	60	5	1	3	1	80	4	4	4	4	4	4	4	4	3	1	3	3	3	3	5	3	3	3	3	3	3	4	1	3	3	1	3	100	100	95
305	1	60	6	2	2	1	5	3	3	3	3	3	3	3	4	3	1	5	5	2	5	3	2	1	3	1	1	5	5	1	4	3	3	1	100	100	100
306	1	60	3	2	2	2	45	4	4	1	3	4	3	2	4	4	1	4	4	2	3	5	3	2	5	2	1	2	4	1	5	4	3	2	60	90	100
307	1	62	6	1	3	2	25	3	3	1	1	2	1	1	2	2	2	2	1	4	4	3	4	2	3	2	2	3	2	3	3	4	2	4	55	90	70
308	1	62	3	2	2	1	90	4	4	3	4	4	3	2	3	2	1	2	3	3	4	5	5	1	3	1	1	4	4	3	4	4	4	1	80	95	55
309	1	63	6	1	3	1	60	4	4	1	3	4	1	1	2	1	3	3	4	3	5	4	4	1	3	1	4	3	5	2	5	3	1	1	100	100	65
310	1	63	6	1	3	1	15	1	4	1	1	1	1	1	2	2	4	3	4	3	4	1	4	1	1	1	4	2	4	3	3	2	4	1	85	90	60
311	1	63	6	1	2	2	5	1	1	1	1	1	1	1	3	1	4	4	5	2	5	5	2	1	5	1	2	3	4	1	4	4	2	1	0	100	0
312	1	63	4	2	3	2	5	3	2	1	1	3	1	1	3	2	1	3	1	1	3	3	1	4	4	2	1	1	4	1	5	3	1	1	5	60	100
313	1	63	6	1	2	2	15	2	2	1	1	2	1	1	4	3	1	1	5	5	2	5	5	1	4	4	2	2	3	3	3	4	3	2	0	0	0
314	1	64	4	2	3	1	80	3	1	1	1	1	1	1	1	1	1	3	4	3	4	5	3	3	3	2	1	5	3	3	5	5	1	3	80	80	20
315	1	65	3	2	3	1	35	3	3	1	3	3	1	1	2	1	1	2	3	2	5	4	5	1	4	1	5	4	2	1	5	3	3	3	10	90	95
316	2	65	6	2	1	1	50	1	1	1	1	1	1	1	4	2	3	3	3	3	5	4	3	1	3	2	3	3	4	2	3	3	3	2	100	100	100
317	2	66	3	2	2	1	50	4	4	1	1	4	1	1	3	3	2	3	3	3	4	3	3	3	3	3	3	3	4	3	4	3	2	2	70	100	100
318	2	66	6	2	3	1	60	4	4	1	3	3	1	1	4	2	1	4	4	2	4	3	3	1	5	3	5	5	4	1	3	3	2	1	50	100	0
319	2	68	6	1	2	1	10	3	2	2	3	3	2	2	3	2	4	4	4	4	4	4	3	4	3	3	4	4	5	3	3	3	2	4	15	95	0
320	1	68	3	2	1	1	90	5	5	4	5	5	4	4	3	3	1	3	4	3	5	5	5	4	3	2	4	5	2	3	3	4	5	4	100	100	85
321	2	68	3	2	2	1	95	4	4	3	4	1	1	1	3	4	4	3	3	2	4	3	4	2	4	2	4	3	4	2	2	2	4	2	70	100	0
322	2	68	6	1	1	1	50	4	4	1	1	4	2	4	3	4	4	3	3	3	4	4	3	4	3	4	2	3	4	2	3	4	3	2	50	100	100
323	1	69	6	2	2	1	20	5	4	1	4	2	2	1	2	2	1	2	2	4	3	3	5	3	3	3	1	4	2	5	3	2	3	4	85	100	100
324	1	69	2	2	3	1	65	5	5	1	4	4	2	2	2	2	1	4	3	3	4	4	2	3	4	2	1	5	4	2	4	4	1	3	100	100	100
325	1	71	3	2	3	2	5	3	2	1	2	2	2	2	3	3	1	3	3	3	4	3	3	2	2	1	1	3	3	3	3	3	3	3	25	65	35
